# Supplementary material for: Short-term effects of meteorological factors on pediatric hand, foot, and mouth disease in Guangdong, China: a multi-city time-series analysis
Source: BMC Infect Dis. 2016 Sep 29;16:524. doi: 10.1186/s12879-016-1846-y (PMC5041518; doi:10.1186/s12879-016-1846-y)
Supplement: Additional file 5: — Daily aggregated data of HFMD cases and the demographic, socio-economic, and meteorological factors in each of eight cities in Guangdong, 2009–2013. The variables represent the date under study, city code, the number of daily HFMD cases, daily mean temperature, mean wind, mean air atmospheric pressure, mean humidity, rain, sunshine hour, and city-level information including longitude, latitude, GDP per capital, population, population density, the ratio of male to female population, day of the week, holiday, the ratio of children under 5 years old, living space per capita, the ratio of population flow. (CSV 1389 kb) [file 12879_2016_1846_MOESM5_ESM.csv]

date	city	number of HFMD	meantemp	meanwind	meanpress	meanhumid	rain	sun	long	lat	gdpe	pop	density	sexr	dow	ho	teenr5	house	flow
1-Jan-09	1	2	12.2	1.9	1021.2	36	0	9.1	113.26	23.13	92242	1270.96	1744	109.53	5	1	3.99	26.84	42.66
2-Jan-09	1	3	11.8	1.6	1022	33	0	8.7	113.26	23.13	92242	1270.96	1744	109.53	6	1	3.99	26.84	42.66
3-Jan-09	1	7	11.7	1.1	1019.1	49	0	4	113.26	23.13	92242	1270.96	1744	109.53	7	1	3.99	26.84	42.66
4-Jan-09	1	4	14.3	0.6	1015.9	61	0	7.8	113.26	23.13	92242	1270.96	1744	109.53	1	0	3.99	26.84	42.66
5-Jan-09	1	0	15.8	0.7	1015.2	70	0	8.6	113.26	23.13	92242	1270.96	1744	109.53	2	0	3.99	26.84	42.66
6-Jan-09	1	4	16	1	1015.8	81	0	6.2	113.26	23.13	92242	1270.96	1744	109.53	3	0	3.99	26.84	42.66
7-Jan-09	1	1	13.5	2.3	1018.5	61	0	7.7	113.26	23.13	92242	1270.96	1744	109.53	4	0	3.99	26.84	42.66
8-Jan-09	1	3	11.7	2.4	1021.6	60	0	6.2	113.26	23.13	92242	1270.96	1744	109.53	5	0	3.99	26.84	42.66
9-Jan-09	1	1	10.8	2.4	1023.7	45	0	9.1	113.26	23.13	92242	1270.96	1744	109.53	6	0	3.99	26.84	42.66
10-Jan-09	1	0	10.1	1.4	1023.1	30	0	9.2	113.26	23.13	92242	1270.96	1744	109.53	7	0	3.99	26.84	42.66
11-Jan-09	1	5	9	0.8	1020.2	39	0	9	113.26	23.13	92242	1270.96	1744	109.53	1	0	3.99	26.84	42.66
12-Jan-09	1	6	11.7	1.6	1023.6	35	0	8.9	113.26	23.13	92242	1270.96	1744	109.53	2	0	3.99	26.84	42.66
13-Jan-09	1	3	11.2	2.2	1026.6	27	0	8.7	113.26	23.13	92242	1270.96	1744	109.53	3	0	3.99	26.84	42.66
14-Jan-09	1	2	10.3	1.4	1025.4	28	0	8.8	113.26	23.13	92242	1270.96	1744	109.53	4	0	3.99	26.84	42.66
15-Jan-09	1	1	10.4	0.9	1024.1	38	0	8.4	113.26	23.13	92242	1270.96	1744	109.53	5	0	3.99	26.84	42.66
16-Jan-09	1	1	11.5	0.9	1020.9	61	0	7.8	113.26	23.13	92242	1270.96	1744	109.53	6	0	3.99	26.84	42.66
17-Jan-09	1	2	13.5	0.9	1017.6	65	0	8.6	113.26	23.13	92242	1270.96	1744	109.53	7	0	3.99	26.84	42.66
18-Jan-09	1	0	15.4	0.6	1015.4	70	0	9.2	113.26	23.13	92242	1270.96	1744	109.53	1	0	3.99	26.84	42.66
19-Jan-09	1	2	17.1	1.5	1012.2	69	0	8.7	113.26	23.13	92242	1270.96	1744	109.53	2	0	3.99	26.84	42.66
20-Jan-09	1	4	17.6	1.2	1012	69	0	1	113.26	23.13	92242	1270.96	1744	109.53	3	0	3.99	26.84	42.66
21-Jan-09	1	0	18.2	1.4	1012.7	69	0	1.5	113.26	23.13	92242	1270.96	1744	109.53	4	0	3.99	26.84	42.66
22-Jan-09	1	4	16.5	1.5	1010.3	66	0.05	7.6	113.26	23.13	92242	1270.96	1744	109.53	5	0	3.99	26.84	42.66
23-Jan-09	1	1	14.9	2.3	1015.2	65	0	0	113.26	23.13	92242	1270.96	1744	109.53	6	0	3.99	26.84	42.66
24-Jan-09	1	1	7.7	2.8	1022.8	35	0	0	113.26	23.13	92242	1270.96	1744	109.53	7	0	3.99	26.84	42.66
25-Jan-09	1	2	8.3	1.4	1018.9	35	0	0	113.26	23.13	92242	1270.96	1744	109.53	1	1	3.99	26.84	42.66
26-Jan-09	1	0	8.4	1.8	1016.9	63	1	0	113.26	23.13	92242	1270.96	1744	109.53	2	1	3.99	26.84	42.66
27-Jan-09	1	0	6.9	1.6	1017.3	92	4.1	0	113.26	23.13	92242	1270.96	1744	109.53	3	1	3.99	26.84	42.66
28-Jan-09	1	0	9.8	1.1	1014.3	87	0	0	113.26	23.13	92242	1270.96	1744	109.53	4	1	3.99	26.84	42.66
29-Jan-09	1	1	12	1	1012.9	92	0.3	0	113.26	23.13	92242	1270.96	1744	109.53	5	1	3.99	26.84	42.66
30-Jan-09	1	2	13.5	2.1	1012.7	71	0	9.8	113.26	23.13	92242	1270.96	1744	109.53	6	1	3.99	26.84	42.66
31-Jan-09	1	0	14	1.2	1014.2	71	0	7.2	113.26	23.13	92242	1270.96	1744	109.53	7	1	3.99	26.84	42.66
1-Feb-09	1	1	16.6	0.9	1015.4	75	0	4.9	113.26	23.13	92242	1270.96	1744	109.53	1	0	3.99	26.84	42.66
2-Feb-09	1	0	18	0.7	1014.6	76	0	3.4	113.26	23.13	92242	1270.96	1744	109.53	2	0	3.99	26.84	42.66
3-Feb-09	1	2	18.4	0.7	1012.7	77	0	8.9	113.26	23.13	92242	1270.96	1744	109.53	3	0	3.99	26.84	42.66
4-Feb-09	1	3	18.9	0.6	1012.4	73	0	7.8	113.26	23.13	92242	1270.96	1744	109.53	4	0	3.99	26.84	42.66
5-Feb-09	1	1	19.1	1.2	1013.2	76	0	7.7	113.26	23.13	92242	1270.96	1744	109.53	5	0	3.99	26.84	42.66
6-Feb-09	1	2	18.8	0.7	1014.6	82	0	0	113.26	23.13	92242	1270.96	1744	109.53	6	0	3.99	26.84	42.66
7-Feb-09	1	0	19	1.1	1013.7	81	0	3.1	113.26	23.13	92242	1270.96	1744	109.53	7	0	3.99	26.84	42.66
8-Feb-09	1	3	20	1	1013.9	73	0	8.1	113.26	23.13	92242	1270.96	1744	109.53	1	0	3.99	26.84	42.66
9-Feb-09	1	2	20.9	0.8	1013.6	67	0	8.6	113.26	23.13	92242	1270.96	1744	109.53	2	0	3.99	26.84	42.66
10-Feb-09	1	1	20.6	0.8	1011.9	66	0	8.1	113.26	23.13	92242	1270.96	1744	109.53	3	0	3.99	26.84	42.66
11-Feb-09	1	2	20.4	1.6	1009.4	76	0	4.6	113.26	23.13	92242	1270.96	1744	109.53	4	0	3.99	26.84	42.66
12-Feb-09	1	0	21.1	2.6	1004.1	78	0	1.7	113.26	23.13	92242	1270.96	1744	109.53	5	0	3.99	26.84	42.66
13-Feb-09	1	1	23.4	1.6	1001.7	80	0	4.3	113.26	23.13	92242	1270.96	1744	109.53	6	0	3.99	26.84	42.66
14-Feb-09	1	1	23.4	1.4	1004.6	88	0.05	0.4	113.26	23.13	92242	1270.96	1744	109.53	7	0	3.99	26.84	42.66
15-Feb-09	1	2	23.7	2.3	1007	86	0.05	0.7	113.26	23.13	92242	1270.96	1744	109.53	1	0	3.99	26.84	42.66
16-Feb-09	1	1	23	2	1010.3	80	0.05	2.9	113.26	23.13	92242	1270.96	1744	109.53	2	0	3.99	26.84	42.66
17-Feb-09	1	2	20.6	1.6	1013.2	75	0	0	113.26	23.13	92242	1270.96	1744	109.53	3	0	3.99	26.84	42.66
18-Feb-09	1	3	21.4	1.5	1011.7	70	0	8.6	113.26	23.13	92242	1270.96	1744	109.53	4	0	3.99	26.84	42.66
19-Feb-09	1	3	21.9	1.6	1009.6	76	0.05	1.4	113.26	23.13	92242	1270.96	1744	109.53	5	0	3.99	26.84	42.66
20-Feb-09	1	1	18.3	2.3	1013.2	66	0	3.5	113.26	23.13	92242	1270.96	1744	109.53	6	0	3.99	26.84	42.66
21-Feb-09	1	4	19.7	2	1010.5	67	0	3	113.26	23.13	92242	1270.96	1744	109.53	7	0	3.99	26.84	42.66
22-Feb-09	1	0	21.1	2.1	1005.8	89	0.5	0	113.26	23.13	92242	1270.96	1744	109.53	1	0	3.99	26.84	42.66
23-Feb-09	1	4	23.2	2	1006.2	86	0.1	2.3	113.26	23.13	92242	1270.96	1744	109.53	2	0	3.99	26.84	42.66
24-Feb-09	1	4	24.3	2.4	1006.9	81	0	1.9	113.26	23.13	92242	1270.96	1744	109.53	3	0	3.99	26.84	42.66
25-Feb-09	1	3	24	1.6	1007.4	79	0	1.1	113.26	23.13	92242	1270.96	1744	109.53	4	0	3.99	26.84	42.66
26-Feb-09	1	4	24.4	2.1	1009.1	75	0	4.7	113.26	23.13	92242	1270.96	1744	109.53	5	0	3.99	26.84	42.66
27-Feb-09	1	6	24.4	1.7	1009.5	69	0	3.2	113.26	23.13	92242	1270.96	1744	109.53	6	0	3.99	26.84	42.66
28-Feb-09	1	5	19.1	1.7	1012.1	67	0.05	0	113.26	23.13	92242	1270.96	1744	109.53	7	0	3.99	26.84	42.66
1-Mar-09	1	9	13.6	2.3	1015.3	80	0.05	0	113.26	23.13	92242	1270.96	1744	109.53	1	0	3.99	26.84	42.66
2-Mar-09	1	4	13	2.1	1015.4	79	0.05	0	113.26	23.13	92242	1270.96	1744	109.53	2	0	3.99	26.84	42.66
3-Mar-09	1	9	13.9	1.4	1013.1	81	0.1	0	113.26	23.13	92242	1270.96	1744	109.53	3	0	3.99	26.84	42.66
4-Mar-09	1	10	14.7	0.7	1009.3	85	0.05	0	113.26	23.13	92242	1270.96	1744	109.53	4	0	3.99	26.84	42.66
5-Mar-09	1	2	16.7	1.5	1006.3	90	31.3	0.9	113.26	23.13	92242	1270.96	1744	109.53	5	0	3.99	26.84	42.66
6-Mar-09	1	7	12.2	2.1	1012.2	83	13.6	0	113.26	23.13	92242	1270.96	1744	109.53	6	0	3.99	26.84	42.66
7-Mar-09	1	10	11.2	1.7	1014.1	88	9.1	0.6	113.26	23.13	92242	1270.96	1744	109.53	7	0	3.99	26.84	42.66
8-Mar-09	1	13	12	1	1012.3	92	1.4	0	113.26	23.13	92242	1270.96	1744	109.53	1	0	3.99	26.84	42.66
9-Mar-09	1	14	15.3	1	1013.3	76	0.9	4.9	113.26	23.13	92242	1270.96	1744	109.53	2	0	3.99	26.84	42.66
10-Mar-09	1	4	16.6	1.1	1011.8	79	0	0	113.26	23.13	92242	1270.96	1744	109.53	3	0	3.99	26.84	42.66
11-Mar-09	1	8	18.9	1	1009.8	82	0.05	0	113.26	23.13	92242	1270.96	1744	109.53	4	0	3.99	26.84	42.66
12-Mar-09	1	6	21.8	1.8	1009.6	79	0.05	0	113.26	23.13	92242	1270.96	1744	109.53	5	0	3.99	26.84	42.66
13-Mar-09	1	8	17	1.9	1014	86	0.05	0	113.26	23.13	92242	1270.96	1744	109.53	6	0	3.99	26.84	42.66
14-Mar-09	1	7	13.7	2.1	1019.2	55	1.3	10.4	113.26	23.13	92242	1270.96	1744	109.53	7	0	3.99	26.84	42.66
15-Mar-09	1	18	15.7	0.9	1015.4	58	0	10.2	113.26	23.13	92242	1270.96	1744	109.53	1	0	3.99	26.84	42.66
16-Mar-09	1	21	19.1	1.1	1012.2	69	0	8.8	113.26	23.13	92242	1270.96	1744	109.53	2	0	3.99	26.84	42.66
17-Mar-09	1	17	21.3	1.4	1008.9	72	0	5.7	113.26	23.13	92242	1270.96	1744	109.53	3	0	3.99	26.84	42.66
18-Mar-09	1	16	23.1	1.5	1007.4	76	0	1.8	113.26	23.13	92242	1270.96	1744	109.53	4	0	3.99	26.84	42.66
19-Mar-09	1	22	23.4	1.6	1007.1	82	0	0	113.26	23.13	92242	1270.96	1744	109.53	5	0	3.99	26.84	42.66
20-Mar-09	1	20	24.4	0.9	1007.2	81	0	0.3	113.26	23.13	92242	1270.96	1744	109.53	6	0	3.99	26.84	42.66
21-Mar-09	1	18	23.8	2.7	1005.5	86	0.05	0	113.26	23.13	92242	1270.96	1744	109.53	7	0	3.99	26.84	42.66
22-Mar-09	1	24	25.4	1.1	1005.1	83	0	1.5	113.26	23.13	92242	1270.96	1744	109.53	1	0	3.99	26.84	42.66
23-Mar-09	1	36	25.4	2.2	1006.2	84	0.1	1.4	113.26	23.13	92242	1270.96	1744	109.53	2	0	3.99	26.84	42.66
24-Mar-09	1	43	21	1.7	1008.7	78	15.2	0	113.26	23.13	92242	1270.96	1744	109.53	3	0	3.99	26.84	42.66
25-Mar-09	1	39	17.4	1.3	1012.7	74	4.1	0	113.26	23.13	92242	1270.96	1744	109.53	4	0	3.99	26.84	42.66
26-Mar-09	1	51	17.8	0.9	1011.7	77	0.1	0	113.26	23.13	92242	1270.96	1744	109.53	5	0	3.99	26.84	42.66
27-Mar-09	1	72	19.1	1.2	1009.8	93	23.5	0	113.26	23.13	92242	1270.96	1744	109.53	6	0	3.99	26.84	42.66
28-Mar-09	1	97	22.2	1	1007.4	91	79.3	1.3	113.26	23.13	92242	1270.96	1744	109.53	7	0	3.99	26.84	42.66
29-Mar-09	1	63	19.2	1.5	1010.4	81	27.4	0	113.26	23.13	92242	1270.96	1744	109.53	1	0	3.99	26.84	42.66
30-Mar-09	1	76	17	1.4	1014.2	71	0	0	113.26	23.13	92242	1270.96	1744	109.53	2	0	3.99	26.84	42.66
31-Mar-09	1	70	17.5	1.4	1014.8	70	0.3	1.1	113.26	23.13	92242	1270.96	1744	109.53	3	0	3.99	26.84	42.66
1-Apr-09	1	107	18.3	1.5	1016	68	0.05	0.1	113.26	23.13	92242	1270.96	1744	109.53	4	0	3.99	26.84	42.66
2-Apr-09	1	97	18.9	1.5	1015.1	72	1.4	0	113.26	23.13	92242	1270.96	1744	109.53	5	0	3.99	26.84	42.66
3-Apr-09	1	79	20.4	1.6	1012.9	70	0	0	113.26	23.13	92242	1270.96	1744	109.53	6	0	3.99	26.84	42.66
4-Apr-09	1	62	21.2	0.8	1011.6	86	2.9	0	113.26	23.13	92242	1270.96	1744	109.53	7	1	3.99	26.84	42.66
5-Apr-09	1	49	20.8	1.4	1011.3	82	0.6	3.6	113.26	23.13	92242	1270.96	1744	109.53	1	1	3.99	26.84	42.66
6-Apr-09	1	62	17.4	1.5	1012.2	78	1.7	0	113.26	23.13	92242	1270.96	1744	109.53	2	1	3.99	26.84	42.66
7-Apr-09	1	65	18.2	0.8	1011.9	87	6.3	0.5	113.26	23.13	92242	1270.96	1744	109.53	3	0	3.99	26.84	42.66
8-Apr-09	1	88	21.1	1.1	1011.8	70	0	4.7	113.26	23.13	92242	1270.96	1744	109.53	4	0	3.99	26.84	42.66
9-Apr-09	1	61	20.7	1.4	1012.3	73	6.9	0.3	113.26	23.13	92242	1270.96	1744	109.53	5	0	3.99	26.84	42.66
10-Apr-09	1	89	20.6	1.2	1011.4	69	0.05	2.1	113.26	23.13	92242	1270.96	1744	109.53	6	0	3.99	26.84	42.66
11-Apr-09	1	67	23	1.6	1009.5	58	0	8.7	113.26	23.13	92242	1270.96	1744	109.53	7	0	3.99	26.84	42.66
12-Apr-09	1	72	22.6	1.3	1007.1	74	0.05	0	113.26	23.13	92242	1270.96	1744	109.53	1	0	3.99	26.84	42.66
13-Apr-09	1	80	23	1.4	1003.3	87	11.7	2	113.26	23.13	92242	1270.96	1744	109.53	2	0	3.99	26.84	42.66
14-Apr-09	1	87	24.7	0.7	1003.1	77	0	8.5	113.26	23.13	92242	1270.96	1744	109.53	3	0	3.99	26.84	42.66
15-Apr-09	1	88	24.4	1.8	1004.5	79	2.2	0.6	113.26	23.13	92242	1270.96	1744	109.53	4	0	3.99	26.84	42.66
16-Apr-09	1	65	22.7	0.8	1001.1	85	17.7	1.3	113.26	23.13	92242	1270.96	1744	109.53	5	0	3.99	26.84	42.66
17-Apr-09	1	72	23.4	1.6	1002	79	0	10.1	113.26	23.13	92242	1270.96	1744	109.53	6	0	3.99	26.84	42.66
18-Apr-09	1	100	22	2.4	1005	81	19	1.8	113.26	23.13	92242	1270.96	1744	109.53	7	0	3.99	26.84	42.66
19-Apr-09	1	112	24.3	1.6	999.5	93	3.6	0	113.26	23.13	92242	1270.96	1744	109.53	1	0	3.99	26.84	42.66
20-Apr-09	1	129	26.2	1.6	999.2	68	0.05	8.7	113.26	23.13	92242	1270.96	1744	109.53	2	0	3.99	26.84	42.66
21-Apr-09	1	99	25.3	1.2	1002.4	59	0	3.7	113.26	23.13	92242	1270.96	1744	109.53	3	0	3.99	26.84	42.66
22-Apr-09	1	103	24.3	1.4	1004.5	71	0.05	0	113.26	23.13	92242	1270.96	1744	109.53	4	0	3.99	26.84	42.66
23-Apr-09	1	90	23.5	1.3	1005.6	77	0.8	0	113.26	23.13	92242	1270.96	1744	109.53	5	0	3.99	26.84	42.66
24-Apr-09	1	84	24.1	1.7	1004.2	82	0.2	0	113.26	23.13	92242	1270.96	1744	109.53	6	0	3.99	26.84	42.66
25-Apr-09	1	84	21.8	1.4	1007.1	83	33.5	0	113.26	23.13	92242	1270.96	1744	109.53	7	0	3.99	26.84	42.66
26-Apr-09	1	85	21.1	1.2	1011.3	66	0.05	0	113.26	23.13	92242	1270.96	1744	109.53	1	0	3.99	26.84	42.66
27-Apr-09	1	104	23	1.5	1010.7	70	0	6.1	113.26	23.13	92242	1270.96	1744	109.53	2	0	3.99	26.84	42.66
28-Apr-09	1	96	23.2	1.9	1011.6	53	0	8.4	113.26	23.13	92242	1270.96	1744	109.53	3	0	3.99	26.84	42.66
29-Apr-09	1	77	22.6	1.4	1011.9	56	0.2	2.6	113.26	23.13	92242	1270.96	1744	109.53	4	0	3.99	26.84	42.66
30-Apr-09	1	55	24.2	1.2	1011	63	0.1	5.8	113.26	23.13	92242	1270.96	1744	109.53	5	0	3.99	26.84	42.66
1-May-09	1	76	24.7	1.4	1011.1	59	0	8.4	113.26	23.13	92242	1270.96	1744	109.53	6	1	3.99	26.84	42.66
2-May-09	1	86	25.6	1.1	1010.1	56	0	10.1	113.26	23.13	92242	1270.96	1744	109.53	7	1	3.99	26.84	42.66
3-May-09	1	72	24.3	1.6	1009.8	68	0	0.2	113.26	23.13	92242	1270.96	1744	109.53	1	1	3.99	26.84	42.66
4-May-09	1	67	25.3	1.3	1009	59	0	10.5	113.26	23.13	92242	1270.96	1744	109.53	2	0	3.99	26.84	42.66
5-May-09	1	73	25.6	1.6	1008.6	62	0	8.4	113.26	23.13	92242	1270.96	1744	109.53	3	0	3.99	26.84	42.66
6-May-09	1	45	25.1	2	1007.2	55	0	9.2	113.26	23.13	92242	1270.96	1744	109.53	4	0	3.99	26.84	42.66
7-May-09	1	48	25	1.5	1005.7	45	0	7.8	113.26	23.13	92242	1270.96	1744	109.53	5	0	3.99	26.84	42.66
8-May-09	1	35	25.7	2	1005.8	57	0	9.2	113.26	23.13	92242	1270.96	1744	109.53	6	0	3.99	26.84	42.66
9-May-09	1	29	25.8	2.3	1005.4	61	0	7.8	113.26	23.13	92242	1270.96	1744	109.53	7	0	3.99	26.84	42.66
10-May-09	1	49	25.6	1.7	1005.6	71	0	2	113.26	23.13	92242	1270.96	1744	109.53	1	0	3.99	26.84	42.66
11-May-09	1	38	27.6	1.8	1005.8	67	0	7.8	113.26	23.13	92242	1270.96	1744	109.53	2	0	3.99	26.84	42.66
12-May-09	1	37	28.5	1.4	1005.8	67	0	5	113.26	23.13	92242	1270.96	1744	109.53	3	0	3.99	26.84	42.66
13-May-09	1	40	28.9	1.8	1004.1	70	0	5.4	113.26	23.13	92242	1270.96	1744	109.53	4	0	3.99	26.84	42.66
14-May-09	1	39	27.8	1.8	1006.2	65	0.1	7.9	113.26	23.13	92242	1270.96	1744	109.53	5	0	3.99	26.84	42.66
15-May-09	1	39	27.1	1.8	1007.6	63	0	5.5	113.26	23.13	92242	1270.96	1744	109.53	6	0	3.99	26.84	42.66
16-May-09	1	44	26.8	1.3	1007.4	71	0.05	0.6	113.26	23.13	92242	1270.96	1744	109.53	7	0	3.99	26.84	42.66
17-May-09	1	42	27	1.4	1006.5	79	9	0.5	113.26	23.13	92242	1270.96	1744	109.53	1	0	3.99	26.84	42.66
18-May-09	1	69	26.7	1.1	1004.8	86	7.7	0.3	113.26	23.13	92242	1270.96	1744	109.53	2	0	3.99	26.84	42.66
19-May-09	1	65	26.8	1	1003.7	87	14.7	0	113.26	23.13	92242	1270.96	1744	109.53	3	0	3.99	26.84	42.66
20-May-09	1	76	25.9	1.9	1002.8	87	39.6	0	113.26	23.13	92242	1270.96	1744	109.53	4	0	3.99	26.84	42.66
21-May-09	1	56	25.5	1	1005.6	84	23.4	0.2	113.26	23.13	92242	1270.96	1744	109.53	5	0	3.99	26.84	42.66
22-May-09	1	62	26.5	1.4	1006	84	6.9	0.6	113.26	23.13	92242	1270.96	1744	109.53	6	0	3.99	26.84	42.66
23-May-09	1	61	24	1.3	1004.9	93	48.3	0	113.26	23.13	92242	1270.96	1744	109.53	7	0	3.99	26.84	42.66
24-May-09	1	56	24.3	1.4	1003.5	92	29.5	0	113.26	23.13	92242	1270.96	1744	109.53	1	0	3.99	26.84	42.66
25-May-09	1	61	24.9	1.4	1005	90	13.9	0.3	113.26	23.13	92242	1270.96	1744	109.53	2	0	3.99	26.84	42.66
26-May-09	1	78	26.9	1.3	1003.6	80	0.4	4.6	113.26	23.13	92242	1270.96	1744	109.53	3	0	3.99	26.84	42.66
27-May-09	1	61	27.1	3.1	1002.1	77	3.7	3.6	113.26	23.13	92242	1270.96	1744	109.53	4	0	3.99	26.84	42.66
28-May-09	1	43	24.5	1.4	1004.1	85	8.1	0	113.26	23.13	92242	1270.96	1744	109.53	5	1	3.99	26.84	42.66
29-May-09	1	39	22.8	1.5	1006.9	87	5.6	0	113.26	23.13	92242	1270.96	1744	109.53	6	1	3.99	26.84	42.66
30-May-09	1	55	24.6	1.4	1006.3	64	0.05	0.5	113.26	23.13	92242	1270.96	1744	109.53	7	1	3.99	26.84	42.66
31-May-09	1	68	26.7	1.1	1003.9	64	0	4.8	113.26	23.13	92242	1270.96	1744	109.53	1	0	3.99	26.84	42.66
1-Jun-09	1	69	27.9	1.6	1001.2	57	0	8.7	113.26	23.13	92242	1270.96	1744	109.53	2	0	3.99	26.84	42.66
2-Jun-09	1	72	26.9	1.7	998.9	76	0.05	0	113.26	23.13	92242	1270.96	1744	109.53	3	0	3.99	26.84	42.66
3-Jun-09	1	49	27.6	1.5	995.6	82	6.7	1.7	113.26	23.13	92242	1270.96	1744	109.53	4	0	3.99	26.84	42.66
4-Jun-09	1	58	26.8	1.6	995.4	70	82	8.2	113.26	23.13	92242	1270.96	1744	109.53	5	0	3.99	26.84	42.66
5-Jun-09	1	33	28.7	0.9	998	58	0	11.5	113.26	23.13	92242	1270.96	1744	109.53	6	0	3.99	26.84	42.66
6-Jun-09	1	63	29.7	1.7	998.7	66	0	8.6	113.26	23.13	92242	1270.96	1744	109.53	7	0	3.99	26.84	42.66
7-Jun-09	1	59	27.3	1.5	1000.2	73	0.05	5.1	113.26	23.13	92242	1270.96	1744	109.53	1	0	3.99	26.84	42.66
8-Jun-09	1	76	27.4	3.1	1001.2	71	0.2	0.6	113.26	23.13	92242	1270.96	1744	109.53	2	0	3.99	26.84	42.66
9-Jun-09	1	73	25.4	1.4	1002.1	92	30.6	0.8	113.26	23.13	92242	1270.96	1744	109.53	3	0	3.99	26.84	42.66
10-Jun-09	1	37	28.2	1.4	1001.6	81	0.1	1.2	113.26	23.13	92242	1270.96	1744	109.53	4	0	3.99	26.84	42.66
11-Jun-09	1	56	25.8	0.9	1000.6	91	19.4	0	113.26	23.13	92242	1270.96	1744	109.53	5	0	3.99	26.84	42.66
12-Jun-09	1	68	26.1	1	1000.2	87	7.5	0	113.26	23.13	92242	1270.96	1744	109.53	6	0	3.99	26.84	42.66
13-Jun-09	1	64	27.8	1.1	1000.5	86	4.8	1.4	113.26	23.13	92242	1270.96	1744	109.53	7	0	3.99	26.84	42.66
14-Jun-09	1	79	27.2	1.3	1000.5	81	13.2	3.6	113.26	23.13	92242	1270.96	1744	109.53	1	0	3.99	26.84	42.66
15-Jun-09	1	93	25.9	1.4	1000.9	88	17.9	0.6	113.26	23.13	92242	1270.96	1744	109.53	2	0	3.99	26.84	42.66
16-Jun-09	1	69	26.1	1.2	1002.5	89	8.3	2.6	113.26	23.13	92242	1270.96	1744	109.53	3	0	3.99	26.84	42.66
17-Jun-09	1	73	27.7	1.2	1002.3	80	0.05	5.3	113.26	23.13	92242	1270.96	1744	109.53	4	0	3.99	26.84	42.66
18-Jun-09	1	83	29.8	0.9	999.8	69	0	10.7	113.26	23.13	92242	1270.96	1744	109.53	5	0	3.99	26.84	42.66
19-Jun-09	1	71	30.9	0.9	997.9	65	0	9.9	113.26	23.13	92242	1270.96	1744	109.53	6	0	3.99	26.84	42.66
20-Jun-09	1	90	30.4	1.2	997.8	72	4.1	1.7	113.26	23.13	92242	1270.96	1744	109.53	7	0	3.99	26.84	42.66
21-Jun-09	1	74	31.9	1.8	996.4	68	0	7.1	113.26	23.13	92242	1270.96	1744	109.53	1	0	3.99	26.84	42.66
22-Jun-09	1	108	30.4	1.6	998	73	0.1	0.7	113.26	23.13	92242	1270.96	1744	109.53	2	0	3.99	26.84	42.66
23-Jun-09	1	85	28.2	0.9	1000.3	86	23.9	1.2	113.26	23.13	92242	1270.96	1744	109.53	3	0	3.99	26.84	42.66
24-Jun-09	1	68	29.1	1.6	1000.2	80	2.1	3.2	113.26	23.13	92242	1270.96	1744	109.53	4	0	3.99	26.84	42.66
25-Jun-09	1	79	27.3	1	1000.2	88	31.1	0	113.26	23.13	92242	1270.96	1744	109.53	5	0	3.99	26.84	42.66
26-Jun-09	1	74	27.7	0.9	999.6	83	4.3	4.2	113.26	23.13	92242	1270.96	1744	109.53	6	0	3.99	26.84	42.66
27-Jun-09	1	84	27	1.6	998.7	84	3.9	0	113.26	23.13	92242	1270.96	1744	109.53	7	0	3.99	26.84	42.66
28-Jun-09	1	98	25.4	1	1001.7	91	13	1	113.26	23.13	92242	1270.96	1744	109.53	1	0	3.99	26.84	42.66
29-Jun-09	1	82	27.9	1.3	1002.4	84	0.5	2.4	113.26	23.13	92242	1270.96	1744	109.53	2	0	3.99	26.84	42.66
30-Jun-09	1	75	29.9	2	1003	73	0	9.1	113.26	23.13	92242	1270.96	1744	109.53	3	0	3.99	26.84	42.66
1-Jul-09	1	99	30.5	1.9	1003.1	71	0.05	8.7	113.26	23.13	92242	1270.96	1744	109.53	4	0	3.99	26.84	42.66
2-Jul-09	1	94	30.6	2.1	1001.5	67	0.05	6.9	113.26	23.13	92242	1270.96	1744	109.53	5	0	3.99	26.84	42.66
3-Jul-09	1	70	29.8	2.1	999.5	68	0	3.1	113.26	23.13	92242	1270.96	1744	109.53	6	0	3.99	26.84	42.66
4-Jul-09	1	75	27.6	1.8	1000.9	83	47.1	0.1	113.26	23.13	92242	1270.96	1744	109.53	7	0	3.99	26.84	42.66
5-Jul-09	1	74	26	2.2	1003.1	86	9.8	2.6	113.26	23.13	92242	1270.96	1744	109.53	1	0	3.99	26.84	42.66
6-Jul-09	1	87	27.6	1.7	1005.2	81	6.1	4.1	113.26	23.13	92242	1270.96	1744	109.53	2	0	3.99	26.84	42.66
7-Jul-09	1	89	30.1	1.5	1004.6	69	0	9.4	113.26	23.13	92242	1270.96	1744	109.53	3	0	3.99	26.84	42.66
8-Jul-09	1	62	30.5	1.6	1003	66	0	9.6	113.26	23.13	92242	1270.96	1744	109.53	4	0	3.99	26.84	42.66
9-Jul-09	1	70	30.9	1.1	1001.7	60	0	9.5	113.26	23.13	92242	1270.96	1744	109.53	5	0	3.99	26.84	42.66
10-Jul-09	1	44	31.7	1.5	998.7	63	0	8.3	113.26	23.13	92242	1270.96	1744	109.53	6	0	3.99	26.84	42.66
11-Jul-09	1	62	28.4	1.7	997.8	76	12.9	3.9	113.26	23.13	92242	1270.96	1744	109.53	7	0	3.99	26.84	42.66
12-Jul-09	1	66	30	1.9	999.8	66	0	8.8	113.26	23.13	92242	1270.96	1744	109.53	1	0	3.99	26.84	42.66
13-Jul-09	1	50	30.5	1	1000.1	68	0	7.2	113.26	23.13	92242	1270.96	1744	109.53	2	0	3.99	26.84	42.66
14-Jul-09	1	53	31.2	1.2	998.8	68	0	5.6	113.26	23.13	92242	1270.96	1744	109.53	3	0	3.99	26.84	42.66
15-Jul-09	1	49	28.6	1.5	1000.6	80	3.9	5	113.26	23.13	92242	1270.96	1744	109.53	4	0	3.99	26.84	42.66
16-Jul-09	1	42	30.2	2.2	1000.5	69	0.1	7.7	113.26	23.13	92242	1270.96	1744	109.53	5	0	3.99	26.84	42.66
17-Jul-09	1	44	30.7	1.5	999	64	0	9.9	113.26	23.13	92242	1270.96	1744	109.53	6	0	3.99	26.84	42.66
18-Jul-09	1	40	31.1	1.9	994.4	65	0.4	10	113.26	23.13	92242	1270.96	1744	109.53	7	0	3.99	26.84	42.66
19-Jul-09	1	33	27.3	3.7	993.4	79	34.6	0.8	113.26	23.13	92242	1270.96	1744	109.53	1	0	3.99	26.84	42.66
20-Jul-09	1	42	28.3	2.4	1003.4	76	14	8.5	113.26	23.13	92242	1270.96	1744	109.53	2	0	3.99	26.84	42.66
21-Jul-09	1	41	30.1	1.7	1004.7	68	0	10.2	113.26	23.13	92242	1270.96	1744	109.53	3	0	3.99	26.84	42.66
22-Jul-09	1	29	29.5	1.7	1001.9	73	0	7.6	113.26	23.13	92242	1270.96	1744	109.53	4	0	3.99	26.84	42.66
23-Jul-09	1	25	29.9	1.6	1000.2	71	11.4	4.9	113.26	23.13	92242	1270.96	1744	109.53	5	0	3.99	26.84	42.66
24-Jul-09	1	32	30.7	1.3	998.7	70	0.4	5.3	113.26	23.13	92242	1270.96	1744	109.53	6	0	3.99	26.84	42.66
25-Jul-09	1	34	29.8	1.6	998.3	76	9.7	5.9	113.26	23.13	92242	1270.96	1744	109.53	7	0	3.99	26.84	42.66
26-Jul-09	1	32	29	1.7	998.7	79	11.3	2.7	113.26	23.13	92242	1270.96	1744	109.53	1	0	3.99	26.84	42.66
27-Jul-09	1	39	29.7	2.6	997.7	79	0	2.4	113.26	23.13	92242	1270.96	1744	109.53	2	0	3.99	26.84	42.66
28-Jul-09	1	26	29.7	1.9	997.1	77	6.6	2.5	113.26	23.13	92242	1270.96	1744	109.53	3	0	3.99	26.84	42.66
29-Jul-09	1	37	28.9	1.8	998.8	82	7.2	3.4	113.26	23.13	92242	1270.96	1744	109.53	4	0	3.99	26.84	42.66
30-Jul-09	1	29	28.5	1.3	998.9	82	33.3	4.1	113.26	23.13	92242	1270.96	1744	109.53	5	0	3.99	26.84	42.66
31-Jul-09	1	22	29.5	1.8	999.4	71	12.8	7.1	113.26	23.13	92242	1270.96	1744	109.53	6	0	3.99	26.84	42.66
1-Aug-09	1	43	30.6	1.2	998.1	67	0	11.4	113.26	23.13	92242	1270.96	1744	109.53	7	0	3.99	26.84	42.66
2-Aug-09	1	34	32.3	1	994.7	62	0	9.9	113.26	23.13	92242	1270.96	1744	109.53	1	0	3.99	26.84	42.66
3-Aug-09	1	34	31.7	1.5	993	68	0.5	9.1	113.26	23.13	92242	1270.96	1744	109.53	2	0	3.99	26.84	42.66
4-Aug-09	1	23	30.3	1.9	992.7	69	2.7	2.7	113.26	23.13	92242	1270.96	1744	109.53	3	0	3.99	26.84	42.66
5-Aug-09	1	25	27.3	2.1	992.1	87	36.4	0.1	113.26	23.13	92242	1270.96	1744	109.53	4	0	3.99	26.84	42.66
6-Aug-09	1	30	25.8	1.7	993.4	91	67.3	0	113.26	23.13	92242	1270.96	1744	109.53	5	0	3.99	26.84	42.66
7-Aug-09	1	35	29.5	1.4	991.8	77	0	8.8	113.26	23.13	92242	1270.96	1744	109.53	6	0	3.99	26.84	42.66
8-Aug-09	1	27	30.8	1.2	989.1	69	0	4.2	113.26	23.13	92242	1270.96	1744	109.53	7	0	3.99	26.84	42.66
9-Aug-09	1	42	30.8	1.4	989.2	66	0.05	7.4	113.26	23.13	92242	1270.96	1744	109.53	1	0	3.99	26.84	42.66
10-Aug-09	1	40	31.1	0.9	993.8	70	3.3	9.4	113.26	23.13	92242	1270.96	1744	109.53	2	0	3.99	26.84	42.66
11-Aug-09	1	29	29.5	1	998.9	76	2.5	1.4	113.26	23.13	92242	1270.96	1744	109.53	3	0	3.99	26.84	42.66
12-Aug-09	1	21	27.3	1.2	1000.9	85	26.3	0	113.26	23.13	92242	1270.96	1744	109.53	4	0	3.99	26.84	42.66
13-Aug-09	1	25	27.2	1.4	1002.5	84	0.3	0.4	113.26	23.13	92242	1270.96	1744	109.53	5	0	3.99	26.84	42.66
14-Aug-09	1	29	28.6	1.5	1004.3	77	0.05	4	113.26	23.13	92242	1270.96	1744	109.53	6	0	3.99	26.84	42.66
15-Aug-09	1	34	30.4	1.7	1005.1	72	0	6.5	113.26	23.13	92242	1270.96	1744	109.53	7	0	3.99	26.84	42.66
16-Aug-09	1	45	31	1.7	1005.2	68	0.05	7.6	113.26	23.13	92242	1270.96	1744	109.53	1	0	3.99	26.84	42.66
17-Aug-09	1	30	30.6	1	1006	67	0	4.2	113.26	23.13	92242	1270.96	1744	109.53	2	0	3.99	26.84	42.66
18-Aug-09	1	40	30.8	1.5	1006	67	0.05	9	113.26	23.13	92242	1270.96	1744	109.53	3	0	3.99	26.84	42.66
19-Aug-09	1	43	31	1.5	1006	68	0	6.5	113.26	23.13	92242	1270.96	1744	109.53	4	0	3.99	26.84	42.66
20-Aug-09	1	24	30.8	1.4	1003.9	64	0	4	113.26	23.13	92242	1270.96	1744	109.53	5	0	3.99	26.84	42.66
21-Aug-09	1	25	31.6	0.9	1002.1	59	0	8	113.26	23.13	92242	1270.96	1744	109.53	6	0	3.99	26.84	42.66
22-Aug-09	1	38	31.3	0.9	1002.4	61	0	8.2	113.26	23.13	92242	1270.96	1744	109.53	7	0	3.99	26.84	42.66
23-Aug-09	1	30	30.5	1	1003.3	70	1.1	7.9	113.26	23.13	92242	1270.96	1744	109.53	1	0	3.99	26.84	42.66
24-Aug-09	1	27	30.4	1.4	1003.9	63	0.05	10	113.26	23.13	92242	1270.96	1744	109.53	2	0	3.99	26.84	42.66
25-Aug-09	1	33	28.5	1.1	1004.4	77	45.1	4.5	113.26	23.13	92242	1270.96	1744	109.53	3	0	3.99	26.84	42.66
26-Aug-09	1	29	29.3	1.3	1004	76	4	7.6	113.26	23.13	92242	1270.96	1744	109.53	4	0	3.99	26.84	42.66
27-Aug-09	1	23	30.3	1.2	1003.7	73	0.05	6.2	113.26	23.13	92242	1270.96	1744	109.53	5	0	3.99	26.84	42.66
28-Aug-09	1	17	31.2	0.9	1003	69	0	8.9	113.26	23.13	92242	1270.96	1744	109.53	6	0	3.99	26.84	42.66
29-Aug-09	1	25	30.4	0.9	1002.7	72	6.3	5.6	113.26	23.13	92242	1270.96	1744	109.53	7	0	3.99	26.84	42.66
30-Aug-09	1	27	26.9	1.4	1004.4	84	34.3	4.4	113.26	23.13	92242	1270.96	1744	109.53	1	0	3.99	26.84	42.66
31-Aug-09	1	18	28	0.8	1005.1	74	0.05	9.1	113.26	23.13	92242	1270.96	1744	109.53	2	0	3.99	26.84	42.66
1-Sep-09	1	44	29.2	1.4	1004.9	62	0	8.5	113.26	23.13	92242	1270.96	1744	109.53	3	0	3.99	26.84	42.66
2-Sep-09	1	36	29.7	1.1	1003.6	66	0	10.2	113.26	23.13	92242	1270.96	1744	109.53	4	0	3.99	26.84	42.66
3-Sep-09	1	25	30.6	1.5	1001.9	62	0	10.3	113.26	23.13	92242	1270.96	1744	109.53	5	0	3.99	26.84	42.66
4-Sep-09	1	44	31.3	1.3	1000.6	62	0	10.3	113.26	23.13	92242	1270.96	1744	109.53	6	0	3.99	26.84	42.66
5-Sep-09	1	41	31	1.3	1000	65	0.7	6.3	113.26	23.13	92242	1270.96	1744	109.53	7	0	3.99	26.84	42.66
6-Sep-09	1	30	30.9	1	1000.7	63	0	6.9	113.26	23.13	92242	1270.96	1744	109.53	1	0	3.99	26.84	42.66
7-Sep-09	1	45	30.6	1.1	1001.9	63	0	6.9	113.26	23.13	92242	1270.96	1744	109.53	2	0	3.99	26.84	42.66
8-Sep-09	1	46	30.3	0.9	1002.4	65	0.05	5.8	113.26	23.13	92242	1270.96	1744	109.53	3	0	3.99	26.84	42.66
9-Sep-09	1	37	29.4	0.9	1002.7	70	1.9	2.5	113.26	23.13	92242	1270.96	1744	109.53	4	0	3.99	26.84	42.66
10-Sep-09	1	57	30.1	1.4	1002.2	64	0.05	5.7	113.26	23.13	92242	1270.96	1744	109.53	5	0	3.99	26.84	42.66
11-Sep-09	1	47	28.7	1.9	1003.4	65	0.05	3.2	113.26	23.13	92242	1270.96	1744	109.53	6	0	3.99	26.84	42.66
12-Sep-09	1	53	30.1	1.2	1003.9	64	0	2.3	113.26	23.13	92242	1270.96	1744	109.53	7	0	3.99	26.84	42.66
13-Sep-09	1	58	31.1	1	1003.1	68	0.05	7.5	113.26	23.13	92242	1270.96	1744	109.53	1	0	3.99	26.84	42.66
14-Sep-09	1	55	28.8	2.4	1000.6	74	2.5	0.3	113.26	23.13	92242	1270.96	1744	109.53	2	0	3.99	26.84	42.66
15-Sep-09	1	59	26.5	3.5	998.1	82	18.8	0	113.26	23.13	92242	1270.96	1744	109.53	3	0	3.99	26.84	42.66
16-Sep-09	1	55	28.4	1.8	1004.7	79	3.8	2.6	113.26	23.13	92242	1270.96	1744	109.53	4	0	3.99	26.84	42.66
17-Sep-09	1	40	28.8	1.4	1007	78	0.05	8.9	113.26	23.13	92242	1270.96	1744	109.53	5	0	3.99	26.84	42.66
18-Sep-09	1	65	30.5	0.9	1005.4	71	0	9.4	113.26	23.13	92242	1270.96	1744	109.53	6	0	3.99	26.84	42.66
19-Sep-09	1	58	31.1	1.2	1002.9	68	0	9.2	113.26	23.13	92242	1270.96	1744	109.53	7	0	3.99	26.84	42.66
20-Sep-09	1	53	31.6	1.6	1003.6	68	0	6.4	113.26	23.13	92242	1270.96	1744	109.53	1	0	3.99	26.84	42.66
21-Sep-09	1	84	30.7	2.3	1004.7	69	4.3	4.5	113.26	23.13	92242	1270.96	1744	109.53	2	0	3.99	26.84	42.66
22-Sep-09	1	86	27.7	1.9	1005.7	61	0	7.4	113.26	23.13	92242	1270.96	1744	109.53	3	0	3.99	26.84	42.66
23-Sep-09	1	86	27.6	1.7	1005.5	61	0	6.4	113.26	23.13	92242	1270.96	1744	109.53	4	0	3.99	26.84	42.66
24-Sep-09	1	76	29.6	1.3	1005.1	64	0	9.5	113.26	23.13	92242	1270.96	1744	109.53	5	0	3.99	26.84	42.66
25-Sep-09	1	74	30.4	1.4	1005.2	64	0	7.6	113.26	23.13	92242	1270.96	1744	109.53	6	0	3.99	26.84	42.66
26-Sep-09	1	74	31	1.2	1003.5	58	0	9.4	113.26	23.13	92242	1270.96	1744	109.53	7	0	3.99	26.84	42.66
27-Sep-09	1	71	30.7	2.4	1001.5	51	0	8.1	113.26	23.13	92242	1270.96	1744	109.53	1	0	3.99	26.84	42.66
28-Sep-09	1	80	27.1	1.6	1001.4	67	3.1	0	113.26	23.13	92242	1270.96	1744	109.53	2	0	3.99	26.84	42.66
29-Sep-09	1	74	25.1	1.5	1002.1	83	3.8	0	113.26	23.13	92242	1270.96	1744	109.53	3	0	3.99	26.84	42.66
30-Sep-09	1	86	25.9	1.8	1005.3	74	0.1	0.2	113.26	23.13	92242	1270.96	1744	109.53	4	0	3.99	26.84	42.66
1-Oct-09	1	74	26.9	0.9	1007.5	69	1.4	2.6	113.26	23.13	92242	1270.96	1744	109.53	5	1	3.99	26.84	42.66
2-Oct-09	1	83	28	1.4	1006.7	59	0	10.1	113.26	23.13	92242	1270.96	1744	109.53	6	1	3.99	26.84	42.66
3-Oct-09	1	86	27.7	1.3	1005.5	52	0	9.8	113.26	23.13	92242	1270.96	1744	109.53	7	1	3.99	26.84	42.66
4-Oct-09	1	88	26.4	1.6	1005.3	49	0	9	113.26	23.13	92242	1270.96	1744	109.53	1	1	3.99	26.84	42.66
5-Oct-09	1	90	25.8	1.6	1004.5	39	0	10	113.26	23.13	92242	1270.96	1744	109.53	2	1	3.99	26.84	42.66
6-Oct-09	1	60	27.7	2.1	1004.7	40	0	9.3	113.26	23.13	92242	1270.96	1744	109.53	3	1	3.99	26.84	42.66
7-Oct-09	1	53	27.5	1.8	1004.1	40	0	10.6	113.26	23.13	92242	1270.96	1744	109.53	4	1	3.99	26.84	42.66
8-Oct-09	1	42	26.1	1.5	1004.6	45	0	7.8	113.26	23.13	92242	1270.96	1744	109.53	5	1	3.99	26.84	42.66
9-Oct-09	1	37	26.1	1.2	1004.9	46	0	8.9	113.26	23.13	92242	1270.96	1744	109.53	6	0	3.99	26.84	42.66
10-Oct-09	1	38	26.8	1.2	1007	44	0	9.8	113.26	23.13	92242	1270.96	1744	109.53	7	0	3.99	26.84	42.66
11-Oct-09	1	37	26.9	1.9	1008.7	53	0.05	5.9	113.26	23.13	92242	1270.96	1744	109.53	1	0	3.99	26.84	42.66
12-Oct-09	1	31	26.8	1.1	1009.3	71	0.7	0	113.26	23.13	92242	1270.96	1744	109.53	2	0	3.99	26.84	42.66
13-Oct-09	1	31	26.6	1.3	1009.9	72	0.9	0.6	113.26	23.13	92242	1270.96	1744	109.53	3	0	3.99	26.84	42.66
14-Oct-09	1	30	25.6	1.7	1011.5	60	0.1	0.3	113.26	23.13	92242	1270.96	1744	109.53	4	0	3.99	26.84	42.66
15-Oct-09	1	27	25.5	1.3	1011.4	57	0	8.2	113.26	23.13	92242	1270.96	1744	109.53	5	0	3.99	26.84	42.66
16-Oct-09	1	43	27	1	1008.3	58	0	7.3	113.26	23.13	92242	1270.96	1744	109.53	6	0	3.99	26.84	42.66
17-Oct-09	1	37	27.2	1	1005.5	55	0	9.4	113.26	23.13	92242	1270.96	1744	109.53	7	0	3.99	26.84	42.66
18-Oct-09	1	39	27.1	1.4	1005.9	53	0	9.1	113.26	23.13	92242	1270.96	1744	109.53	1	0	3.99	26.84	42.66
19-Oct-09	1	43	26.9	1.2	1006.5	53	0.05	4.6	113.26	23.13	92242	1270.96	1744	109.53	2	0	3.99	26.84	42.66
20-Oct-09	1	39	23.5	1.1	1009.4	85	23.2	0	113.26	23.13	92242	1270.96	1744	109.53	3	0	3.99	26.84	42.66
21-Oct-09	1	33	24.8	1.1	1010.4	71	0.1	4.1	113.26	23.13	92242	1270.96	1744	109.53	4	0	3.99	26.84	42.66
22-Oct-09	1	31	25.7	1.4	1009.6	60	0	9.3	113.26	23.13	92242	1270.96	1744	109.53	5	0	3.99	26.84	42.66
23-Oct-09	1	38	25.3	1.6	1007.4	58	0	9.2	113.26	23.13	92242	1270.96	1744	109.53	6	0	3.99	26.84	42.66
24-Oct-09	1	48	25.3	1.3	1006.3	48	0	4.7	113.26	23.13	92242	1270.96	1744	109.53	7	0	3.99	26.84	42.66
25-Oct-09	1	46	24.9	0.9	1008	53	0	9	113.26	23.13	92242	1270.96	1744	109.53	1	0	3.99	26.84	42.66
26-Oct-09	1	57	24.5	1.3	1009.9	60	0	8.7	113.26	23.13	92242	1270.96	1744	109.53	2	0	3.99	26.84	42.66
27-Oct-09	1	42	25.3	1.7	1011.3	65	0	5.2	113.26	23.13	92242	1270.96	1744	109.53	3	0	3.99	26.84	42.66
28-Oct-09	1	34	23.9	1.2	1013.4	66	0	5.5	113.26	23.13	92242	1270.96	1744	109.53	4	0	3.99	26.84	42.66
29-Oct-09	1	28	24.2	0.9	1012.7	68	0	7.1	113.26	23.13	92242	1270.96	1744	109.53	5	0	3.99	26.84	42.66
30-Oct-09	1	32	24.6	1	1011.3	70	0	7.1	113.26	23.13	92242	1270.96	1744	109.53	6	0	3.99	26.84	42.66
31-Oct-09	1	30	25.5	0.9	1009.7	68	0	5.7	113.26	23.13	92242	1270.96	1744	109.53	7	0	3.99	26.84	42.66
1-Nov-09	1	34	25.4	1.8	1011.5	63	0	8.8	113.26	23.13	92242	1270.96	1744	109.53	1	0	3.99	26.84	42.66
2-Nov-09	1	46	22.3	3.4	1020.2	33	0	9.4	113.26	23.13	92242	1270.96	1744	109.53	2	0	3.99	26.84	42.66
3-Nov-09	1	26	16.4	2.1	1023	31	0	9.1	113.26	23.13	92242	1270.96	1744	109.53	3	0	3.99	26.84	42.66
4-Nov-09	1	45	17.9	1.5	1019.6	42	0	9.4	113.26	23.13	92242	1270.96	1744	109.53	4	0	3.99	26.84	42.66
5-Nov-09	1	31	20.4	1.1	1015.5	49	0	9.6	113.26	23.13	92242	1270.96	1744	109.53	5	0	3.99	26.84	42.66
6-Nov-09	1	39	23.1	1	1011	57	0	9.2	113.26	23.13	92242	1270.96	1744	109.53	6	0	3.99	26.84	42.66
7-Nov-09	1	27	25.8	1.4	1009.1	68	0	2.4	113.26	23.13	92242	1270.96	1744	109.53	7	0	3.99	26.84	42.66
8-Nov-09	1	34	25.5	1	1008.2	74	0.05	0.3	113.26	23.13	92242	1270.96	1744	109.53	1	0	3.99	26.84	42.66
9-Nov-09	1	38	25.6	1.4	1004.9	78	0.1	0.4	113.26	23.13	92242	1270.96	1744	109.53	2	0	3.99	26.84	42.66
10-Nov-09	1	22	26.1	1.1	1002.1	76	0.05	5.2	113.26	23.13	92242	1270.96	1744	109.53	3	0	3.99	26.84	42.66
11-Nov-09	1	23	26	3.4	1003.1	74	34.5	3.5	113.26	23.13	92242	1270.96	1744	109.53	4	0	3.99	26.84	42.66
12-Nov-09	1	15	20	2.4	1008.5	88	40.5	0	113.26	23.13	92242	1270.96	1744	109.53	5	0	3.99	26.84	42.66
13-Nov-09	1	11	13	3	1013.2	74	14.3	3.7	113.26	23.13	92242	1270.96	1744	109.53	6	0	3.99	26.84	42.66
14-Nov-09	1	23	12.1	1.8	1013	68	0	0	113.26	23.13	92242	1270.96	1744	109.53	7	0	3.99	26.84	42.66
15-Nov-09	1	31	11.7	1.5	1010.9	89	3.4	0	113.26	23.13	92242	1270.96	1744	109.53	1	0	3.99	26.84	42.66
16-Nov-09	1	43	10.7	2.1	1013.5	88	8.4	0	113.26	23.13	92242	1270.96	1744	109.53	2	0	3.99	26.84	42.66
17-Nov-09	1	37	9	3.9	1020.6	62	0.05	7.3	113.26	23.13	92242	1270.96	1744	109.53	3	0	3.99	26.84	42.66
18-Nov-09	1	48	9.1	2.2	1021.4	59	0	0	113.26	23.13	92242	1270.96	1744	109.53	4	0	3.99	26.84	42.66
19-Nov-09	1	31	10.9	2.1	1022.1	54	0	2.7	113.26	23.13	92242	1270.96	1744	109.53	5	0	3.99	26.84	42.66
20-Nov-09	1	35	11.7	2.4	1023.5	53	0	5.7	113.26	23.13	92242	1270.96	1744	109.53	6	0	3.99	26.84	42.66
21-Nov-09	1	40	12.8	2.2	1021.9	40	0	8.6	113.26	23.13	92242	1270.96	1744	109.53	7	0	3.99	26.84	42.66
22-Nov-09	1	28	13.1	1.4	1018.5	49	0	8.3	113.26	23.13	92242	1270.96	1744	109.53	1	0	3.99	26.84	42.66
23-Nov-09	1	41	15.2	0.7	1015.1	53	0	5.2	113.26	23.13	92242	1270.96	1744	109.53	2	0	3.99	26.84	42.66
24-Nov-09	1	29	16.9	0.8	1012.3	76	0	9.1	113.26	23.13	92242	1270.96	1744	109.53	3	0	3.99	26.84	42.66
25-Nov-09	1	30	18.1	0.7	1011.9	77	0	8.8	113.26	23.13	92242	1270.96	1744	109.53	4	0	3.99	26.84	42.66
26-Nov-09	1	20	20	0.9	1011.6	79	0	1.4	113.26	23.13	92242	1270.96	1744	109.53	5	0	3.99	26.84	42.66
27-Nov-09	1	25	20.5	0.7	1012.7	81	0	6.3	113.26	23.13	92242	1270.96	1744	109.53	6	0	3.99	26.84	42.66
28-Nov-09	1	18	20.6	0.4	1013.6	79	0	2.3	113.26	23.13	92242	1270.96	1744	109.53	7	0	3.99	26.84	42.66
29-Nov-09	1	23	18.9	1.4	1016.2	67	0	7	113.26	23.13	92242	1270.96	1744	109.53	1	0	3.99	26.84	42.66
30-Nov-09	1	26	17.9	1.6	1017.8	59	0	6	113.26	23.13	92242	1270.96	1744	109.53	2	0	3.99	26.84	42.66
1-Dec-09	1	43	16.2	1.4	1018.1	60	0	8.6	113.26	23.13	92242	1270.96	1744	109.53	3	0	3.99	26.84	42.66
2-Dec-09	1	41	17.2	1.6	1017.4	62	0	8.5	113.26	23.13	92242	1270.96	1744	109.53	4	0	3.99	26.84	42.66
3-Dec-09	1	34	15.7	1.6	1018.2	55	0	7.9	113.26	23.13	92242	1270.96	1744	109.53	5	0	3.99	26.84	42.66
4-Dec-09	1	17	14.7	1	1016.1	54	0	8.1	113.26	23.13	92242	1270.96	1744	109.53	6	0	3.99	26.84	42.66
5-Dec-09	1	30	15.3	1	1015.7	45	0	8.9	113.26	23.13	92242	1270.96	1744	109.53	7	0	3.99	26.84	42.66
6-Dec-09	1	31	15.3	0.8	1013.9	61	0	6.1	113.26	23.13	92242	1270.96	1744	109.53	1	0	3.99	26.84	42.66
7-Dec-09	1	46	16.7	1	1013.9	82	5.6	0	113.26	23.13	92242	1270.96	1744	109.53	2	0	3.99	26.84	42.66
8-Dec-09	1	41	16.8	0.6	1013.2	90	10.8	0	113.26	23.13	92242	1270.96	1744	109.53	3	0	3.99	26.84	42.66
9-Dec-09	1	42	17.8	1.1	1012.2	87	0.7	0	113.26	23.13	92242	1270.96	1744	109.53	4	0	3.99	26.84	42.66
10-Dec-09	1	27	18.3	1.4	1011.1	80	0.05	8.2	113.26	23.13	92242	1270.96	1744	109.53	5	0	3.99	26.84	42.66
11-Dec-09	1	22	18.7	0.9	1011.9	82	0	8.7	113.26	23.13	92242	1270.96	1744	109.53	6	0	3.99	26.84	42.66
12-Dec-09	1	35	19.8	0.7	1012.8	84	0	4.7	113.26	23.13	92242	1270.96	1744	109.53	7	0	3.99	26.84	42.66
13-Dec-09	1	45	19.7	1.1	1013.5	82	0	2	113.26	23.13	92242	1270.96	1744	109.53	1	0	3.99	26.84	42.66
14-Dec-09	1	50	19	1.5	1013.9	74	0	2.4	113.26	23.13	92242	1270.96	1744	109.53	2	0	3.99	26.84	42.66
15-Dec-09	1	29	17.1	1.7	1014.2	83	7	0	113.26	23.13	92242	1270.96	1744	109.53	3	0	3.99	26.84	42.66
16-Dec-09	1	35	11	2.5	1019.2	67	0.05	0.7	113.26	23.13	92242	1270.96	1744	109.53	4	0	3.99	26.84	42.66
17-Dec-09	1	36	9.8	1.8	1021.1	66	0	0	113.26	23.13	92242	1270.96	1744	109.53	5	0	3.99	26.84	42.66
18-Dec-09	1	35	9.8	1.6	1022.7	59	0	0	113.26	23.13	92242	1270.96	1744	109.53	6	0	3.99	26.84	42.66
19-Dec-09	1	46	11.3	1.9	1024.4	46	0	9.1	113.26	23.13	92242	1270.96	1744	109.53	7	0	3.99	26.84	42.66
20-Dec-09	1	61	12.1	1.7	1023.6	33	0	5.7	113.26	23.13	92242	1270.96	1744	109.53	1	0	3.99	26.84	42.66
21-Dec-09	1	64	13.5	1.1	1022.1	37	0.05	5.9	113.26	23.13	92242	1270.96	1744	109.53	2	0	3.99	26.84	42.66
22-Dec-09	1	49	14.3	0.8	1017.6	59	0	6.3	113.26	23.13	92242	1270.96	1744	109.53	3	0	3.99	26.84	42.66
23-Dec-09	1	56	18.1	1	1014.4	68	0	4.5	113.26	23.13	92242	1270.96	1744	109.53	4	0	3.99	26.84	42.66
24-Dec-09	1	49	19	0.6	1011.7	80	0	5.2	113.26	23.13	92242	1270.96	1744	109.53	5	0	3.99	26.84	42.66
25-Dec-09	1	25	18.3	1.3	1011.5	77	0	0	113.26	23.13	92242	1270.96	1744	109.53	6	0	3.99	26.84	42.66
26-Dec-09	1	32	16	0.9	1012.6	68	0	0	113.26	23.13	92242	1270.96	1744	109.53	7	0	3.99	26.84	42.66
27-Dec-09	1	35	12.9	1.9	1013.5	79	7.7	0	113.26	23.13	92242	1270.96	1744	109.53	1	0	3.99	26.84	42.66
28-Dec-09	1	32	10.1	1.5	1015.3	62	0	3.3	113.26	23.13	92242	1270.96	1744	109.53	2	0	3.99	26.84	42.66
29-Dec-09	1	36	11.3	0.8	1011.2	90	8.5	0	113.26	23.13	92242	1270.96	1744	109.53	3	0	3.99	26.84	42.66
30-Dec-09	1	38	14.7	1.2	1011.6	84	6.9	1.8	113.26	23.13	92242	1270.96	1744	109.53	4	0	3.99	26.84	42.66
31-Dec-09	1	56	14	1.4	1014.5	68	0.05	0	113.26	23.13	92242	1270.96	1744	109.53	5	0	3.99	26.84	42.66
1-Jan-10	1	47	13.7	1	1013.9	83	2	0	113.26	23.13	92242	1270.96	1744	109.53	6	1	3.99	26.84	42.66
2-Jan-10	1	44	14.5	0.7	1012.1	92	20.8	0	113.26	23.13	92242	1270.96	1744	109.53	7	1	3.99	26.84	42.66
3-Jan-10	1	52	16.2	0.9	1012.7	81	1.6	4.2	113.26	23.13	92242	1270.96	1744	109.53	1	1	3.99	26.84	42.66
4-Jan-10	1	74	18.2	1.2	1010.4	77	0	4.8	113.26	23.13	92242	1270.96	1744	109.53	2	0	3.99	26.84	42.66
5-Jan-10	1	32	17.1	1.1	1010.8	82	1.6	0	113.26	23.13	92242	1270.96	1744	109.53	3	0	3.99	26.84	42.66
6-Jan-10	1	40	12.2	2.5	1015.3	84	7.9	0	113.26	23.13	92242	1270.96	1744	109.53	4	0	3.99	26.84	42.66
7-Jan-10	1	37	8.4	1.6	1018.8	83	4.5	0	113.26	23.13	92242	1270.96	1744	109.53	5	0	3.99	26.84	42.66
8-Jan-10	1	45	9.2	1.4	1018	79	2.3	0	113.26	23.13	92242	1270.96	1744	109.53	6	0	3.99	26.84	42.66
9-Jan-10	1	65	11.8	1	1015	80	0.1	1.9	113.26	23.13	92242	1270.96	1744	109.53	7	0	3.99	26.84	42.66
10-Jan-10	1	63	14.2	0.9	1013.2	85	2.7	0	113.26	23.13	92242	1270.96	1744	109.53	1	0	3.99	26.84	42.66
11-Jan-10	1	66	11	1.9	1015.7	84	18	0	113.26	23.13	92242	1270.96	1744	109.53	2	0	3.99	26.84	42.66
12-Jan-10	1	66	9.8	2.8	1020.5	57	0	8.8	113.26	23.13	92242	1270.96	1744	109.53	3	0	3.99	26.84	42.66
13-Jan-10	1	59	10.5	1.5	1023.1	40	0	2.3	113.26	23.13	92242	1270.96	1744	109.53	4	0	3.99	26.84	42.66
14-Jan-10	1	72	12.6	1.2	1022.2	49	0	8.4	113.26	23.13	92242	1270.96	1744	109.53	5	0	3.99	26.84	42.66
15-Jan-10	1	62	14.9	0.8	1020.5	61	0	2.6	113.26	23.13	92242	1270.96	1744	109.53	6	0	3.99	26.84	42.66
16-Jan-10	1	54	16.3	1.3	1021.3	61	0	4.9	113.26	23.13	92242	1270.96	1744	109.53	7	0	3.99	26.84	42.66
17-Jan-10	1	48	14.3	0.8	1021.6	70	0	8.9	113.26	23.13	92242	1270.96	1744	109.53	1	0	3.99	26.84	42.66
18-Jan-10	1	73	15.4	0.9	1019.3	76	0	7.6	113.26	23.13	92242	1270.96	1744	109.53	2	0	3.99	26.84	42.66
19-Jan-10	1	62	17.3	0.7	1016.4	78	0	3.5	113.26	23.13	92242	1270.96	1744	109.53	3	0	3.99	26.84	42.66
20-Jan-10	1	62	20.7	0.5	1015.2	81	0.05	0	113.26	23.13	92242	1270.96	1744	109.53	4	0	3.99	26.84	42.66
21-Jan-10	1	45	21.5	0.5	1013.9	86	0.05	0	113.26	23.13	92242	1270.96	1744	109.53	5	0	3.99	26.84	42.66
22-Jan-10	1	28	14.9	1.2	1017.3	86	0.9	0	113.26	23.13	92242	1270.96	1744	109.53	6	0	3.99	26.84	42.66
23-Jan-10	1	31	9.9	1.9	1019.9	83	0.6	0	113.26	23.13	92242	1270.96	1744	109.53	7	0	3.99	26.84	42.66
24-Jan-10	1	44	10.6	1.1	1017.9	82	0.1	0	113.26	23.13	92242	1270.96	1744	109.53	1	0	3.99	26.84	42.66
25-Jan-10	1	84	14.1	2	1018.2	79	0.7	0	113.26	23.13	92242	1270.96	1744	109.53	2	0	3.99	26.84	42.66
26-Jan-10	1	71	13.7	1.7	1019.8	67	0.05	0.4	113.26	23.13	92242	1270.96	1744	109.53	3	0	3.99	26.84	42.66
27-Jan-10	1	71	15.5	0.5	1015.2	79	0.05	0	113.26	23.13	92242	1270.96	1744	109.53	4	0	3.99	26.84	42.66
28-Jan-10	1	44	18.1	0.7	1013	84	0.05	0.3	113.26	23.13	92242	1270.96	1744	109.53	5	0	3.99	26.84	42.66
29-Jan-10	1	37	18.8	1	1014	88	5.7	0	113.26	23.13	92242	1270.96	1744	109.53	6	0	3.99	26.84	42.66
30-Jan-10	1	47	19.8	1.5	1012.9	74	0	2.5	113.26	23.13	92242	1270.96	1744	109.53	7	0	3.99	26.84	42.66
31-Jan-10	1	40	21.5	1.1	1011.4	77	0.05	3	113.26	23.13	92242	1270.96	1744	109.53	1	0	3.99	26.84	42.66
1-Feb-10	1	45	20.9	1.1	1010.4	82	0.05	1	113.26	23.13	92242	1270.96	1744	109.53	2	0	3.99	26.84	42.66
2-Feb-10	1	32	20.3	1.3	1009.9	83	0	0.5	113.26	23.13	92242	1270.96	1744	109.53	3	0	3.99	26.84	42.66
3-Feb-10	1	36	19.8	1.1	1011.3	81	0.05	0	113.26	23.13	92242	1270.96	1744	109.53	4	0	3.99	26.84	42.66
4-Feb-10	1	36	15.9	0.9	1012.7	93	4.2	0	113.26	23.13	92242	1270.96	1744	109.53	5	0	3.99	26.84	42.66
5-Feb-10	1	26	16.8	0.8	1012.5	88	0.1	0	113.26	23.13	92242	1270.96	1744	109.53	6	0	3.99	26.84	42.66
6-Feb-10	1	35	19	1.5	1011.7	87	0.6	0	113.26	23.13	92242	1270.96	1744	109.53	7	0	3.99	26.84	42.66
7-Feb-10	1	28	18.4	1.4	1012.7	91	19.7	0	113.26	23.13	92242	1270.96	1744	109.53	1	0	3.99	26.84	42.66
8-Feb-10	1	39	19.3	1.4	1010.8	89	9.2	0.3	113.26	23.13	92242	1270.96	1744	109.53	2	0	3.99	26.84	42.66
9-Feb-10	1	30	22.1	1.6	1008.4	87	1.3	0.1	113.26	23.13	92242	1270.96	1744	109.53	3	0	3.99	26.84	42.66
10-Feb-10	1	20	22.9	2	1007.1	85	0.05	2.7	113.26	23.13	92242	1270.96	1744	109.53	4	0	3.99	26.84	42.66
11-Feb-10	1	17	23.6	1.8	1008.1	75	0	5.6	113.26	23.13	92242	1270.96	1744	109.53	5	0	3.99	26.84	42.66
12-Feb-10	1	17	10.2	2.4	1018.3	70	3.4	0	113.26	23.13	92242	1270.96	1744	109.53	6	0	3.99	26.84	42.66
13-Feb-10	1	20	7.1	1.9	1017.4	88	11.3	0	113.26	23.13	92242	1270.96	1744	109.53	7	1	3.99	26.84	42.66
14-Feb-10	1	10	9.9	1.8	1012.8	90	4.3	0	113.26	23.13	92242	1270.96	1744	109.53	1	1	3.99	26.84	42.66
15-Feb-10	1	24	8.1	2.3	1016.7	80	0.1	0	113.26	23.13	92242	1270.96	1744	109.53	2	1	3.99	26.84	42.66
16-Feb-10	1	12	6.6	1.7	1020.1	80	1.7	0	113.26	23.13	92242	1270.96	1744	109.53	3	1	3.99	26.84	42.66
17-Feb-10	1	23	7.1	1.9	1020.6	76	1.9	0	113.26	23.13	92242	1270.96	1744	109.53	4	1	3.99	26.84	42.66
18-Feb-10	1	9	7.5	1.7	1021.2	64	2.5	0	113.26	23.13	92242	1270.96	1744	109.53	5	1	3.99	26.84	42.66
19-Feb-10	1	23	8.2	1	1019.3	79	11	2.9	113.26	23.13	92242	1270.96	1744	109.53	6	1	3.99	26.84	42.66
20-Feb-10	1	16	10.3	0.6	1016.2	74	0.05	8.3	113.26	23.13	92242	1270.96	1744	109.53	7	0	3.99	26.84	42.66
21-Feb-10	1	17	14	0.7	1013.1	76	0.2	0	113.26	23.13	92242	1270.96	1744	109.53	1	0	3.99	26.84	42.66
22-Feb-10	1	18	16	0.6	1011.4	85	0.2	0	113.26	23.13	92242	1270.96	1744	109.53	2	0	3.99	26.84	42.66
23-Feb-10	1	16	19.6	1	1009.4	82	0	2.5	113.26	23.13	92242	1270.96	1744	109.53	3	0	3.99	26.84	42.66
24-Feb-10	1	16	21.2	2.5	1004.6	86	0.05	0	113.26	23.13	92242	1270.96	1744	109.53	4	0	3.99	26.84	42.66
25-Feb-10	1	12	23.1	1.4	1003.5	86	0.05	3.3	113.26	23.13	92242	1270.96	1744	109.53	5	0	3.99	26.84	42.66
26-Feb-10	1	16	23.6	1.6	1004.1	85	0	4.6	113.26	23.13	92242	1270.96	1744	109.53	6	0	3.99	26.84	42.66
27-Feb-10	1	18	24.7	1.3	1006.3	81	0	4.7	113.26	23.13	92242	1270.96	1744	109.53	7	0	3.99	26.84	42.66
28-Feb-10	1	20	24.5	2.9	1008.5	81	0	3.8	113.26	23.13	92242	1270.96	1744	109.53	1	0	3.99	26.84	42.66
1-Mar-10	1	37	24.3	2.4	1008.3	82	0	0.3	113.26	23.13	92242	1270.96	1744	109.53	2	0	3.99	26.84	42.66
2-Mar-10	1	30	23.9	2.2	1006.6	85	0	0	113.26	23.13	92242	1270.96	1744	109.53	3	0	3.99	26.84	42.66
3-Mar-10	1	42	24.9	3.3	1005.7	80	0	5.7	113.26	23.13	92242	1270.96	1744	109.53	4	0	3.99	26.84	42.66
4-Mar-10	1	31	24.3	2.5	1005.4	85	0	0	113.26	23.13	92242	1270.96	1744	109.53	5	0	3.99	26.84	42.66
5-Mar-10	1	41	25	2.1	1004.9	77	0.05	1	113.26	23.13	92242	1270.96	1744	109.53	6	0	3.99	26.84	42.66
6-Mar-10	1	58	22.8	1.5	1006.9	86	4.8	0.3	113.26	23.13	92242	1270.96	1744	109.53	7	0	3.99	26.84	42.66
7-Mar-10	1	51	12.9	2	1013.4	77	3.2	0	113.26	23.13	92242	1270.96	1744	109.53	1	0	3.99	26.84	42.66
8-Mar-10	1	70	10.1	1.6	1014.9	91	1.8	0	113.26	23.13	92242	1270.96	1744	109.53	2	0	3.99	26.84	42.66
9-Mar-10	1	56	8.9	3.5	1023.3	67	3.9	3	113.26	23.13	92242	1270.96	1744	109.53	3	0	3.99	26.84	42.66
10-Mar-10	1	99	10	1.7	1024.7	48	0	9.2	113.26	23.13	92242	1270.96	1744	109.53	4	0	3.99	26.84	42.66
11-Mar-10	1	80	13.2	1.2	1019.9	48	0	5.7	113.26	23.13	92242	1270.96	1744	109.53	5	0	3.99	26.84	42.66
12-Mar-10	1	62	14.4	0.7	1015.8	82	1.3	0	113.26	23.13	92242	1270.96	1744	109.53	6	0	3.99	26.84	42.66
13-Mar-10	1	70	16.7	0.5	1011.8	91	0.5	0	113.26	23.13	92242	1270.96	1744	109.53	7	0	3.99	26.84	42.66
14-Mar-10	1	76	22.2	1.9	1008.7	85	0.05	2.1	113.26	23.13	92242	1270.96	1744	109.53	1	0	3.99	26.84	42.66
15-Mar-10	1	59	22.6	1.5	1010.2	82	0	0	113.26	23.13	92242	1270.96	1744	109.53	2	0	3.99	26.84	42.66
16-Mar-10	1	54	16.5	1.9	1017	70	0	0	113.26	23.13	92242	1270.96	1744	109.53	3	0	3.99	26.84	42.66
17-Mar-10	1	52	17.6	0.8	1018.4	74	0	0	113.26	23.13	92242	1270.96	1744	109.53	4	0	3.99	26.84	42.66
18-Mar-10	1	58	20.4	0.7	1016	73	0	8.5	113.26	23.13	92242	1270.96	1744	109.53	5	0	3.99	26.84	42.66
19-Mar-10	1	67	20.8	1.1	1011.4	78	0	1.8	113.26	23.13	92242	1270.96	1744	109.53	6	0	3.99	26.84	42.66
20-Mar-10	1	98	21.3	1.3	1008.9	79	0	0.7	113.26	23.13	92242	1270.96	1744	109.53	7	0	3.99	26.84	42.66
21-Mar-10	1	88	22.9	1.5	1008.7	74	0	7.1	113.26	23.13	92242	1270.96	1744	109.53	1	0	3.99	26.84	42.66
22-Mar-10	1	91	22.8	1.7	1008.2	71	0	6.7	113.26	23.13	92242	1270.96	1744	109.53	2	0	3.99	26.84	42.66
23-Mar-10	1	87	24.3	2	1005.8	73	0	2.5	113.26	23.13	92242	1270.96	1744	109.53	3	0	3.99	26.84	42.66
24-Mar-10	1	66	22.3	2.6	1005.2	80	3.2	0.9	113.26	23.13	92242	1270.96	1744	109.53	4	0	3.99	26.84	42.66
25-Mar-10	1	82	14.7	3.2	1015.6	57	0.3	6.1	113.26	23.13	92242	1270.96	1744	109.53	5	0	3.99	26.84	42.66
26-Mar-10	1	60	16.8	1.1	1017.2	39	0	9.8	113.26	23.13	92242	1270.96	1744	109.53	6	0	3.99	26.84	42.66
27-Mar-10	1	94	16.7	1	1017.2	63	0	0	113.26	23.13	92242	1270.96	1744	109.53	7	0	3.99	26.84	42.66
28-Mar-10	1	107	18.3	0.9	1015.6	59	0	9.4	113.26	23.13	92242	1270.96	1744	109.53	1	0	3.99	26.84	42.66
29-Mar-10	1	130	19.6	2	1015.3	47	0	5	113.26	23.13	92242	1270.96	1744	109.53	2	0	3.99	26.84	42.66
30-Mar-10	1	96	20.1	1.4	1013.5	61	0.05	0	113.26	23.13	92242	1270.96	1744	109.53	3	0	3.99	26.84	42.66
31-Mar-10	1	108	23.6	1.8	1010.6	69	0	6.8	113.26	23.13	92242	1270.96	1744	109.53	4	0	3.99	26.84	42.66
1-Apr-10	1	105	24.1	1.7	1008.2	75	0	1.5	113.26	23.13	92242	1270.96	1744	109.53	5	0	3.99	26.84	42.66
2-Apr-10	1	104	17.6	1.3	1011.3	87	56	0	113.26	23.13	92242	1270.96	1744	109.53	6	0	3.99	26.84	42.66
3-Apr-10	1	117	16.5	0.9	1013.3	88	0.4	0	113.26	23.13	92242	1270.96	1744	109.53	7	1	3.99	26.84	42.66
4-Apr-10	1	127	18.9	0.9	1009.8	88	0.5	0	113.26	23.13	92242	1270.96	1744	109.53	1	1	3.99	26.84	42.66
5-Apr-10	1	164	21.8	0.8	1007.3	88	1.8	0	113.26	23.13	92242	1270.96	1744	109.53	2	1	3.99	26.84	42.66
6-Apr-10	1	164	23.2	1.4	1007.1	87	0.05	0	113.26	23.13	92242	1270.96	1744	109.53	3	0	3.99	26.84	42.66
7-Apr-10	1	152	19.9	1.2	1012	90	8.9	0	113.26	23.13	92242	1270.96	1744	109.53	4	0	3.99	26.84	42.66
8-Apr-10	1	127	17.2	0.9	1011.9	89	18	0.1	113.26	23.13	92242	1270.96	1744	109.53	5	0	3.99	26.84	42.66
9-Apr-10	1	162	17.2	0.7	1009.2	82	0	0	113.26	23.13	92242	1270.96	1744	109.53	6	0	3.99	26.84	42.66
10-Apr-10	1	208	19.8	1.5	1005.7	90	2.4	0	113.26	23.13	92242	1270.96	1744	109.53	7	0	3.99	26.84	42.66
11-Apr-10	1	275	22.7	1.6	1003.1	90	1.8	0	113.26	23.13	92242	1270.96	1744	109.53	1	0	3.99	26.84	42.66
12-Apr-10	1	289	25	1.7	1003.9	85	0	0.6	113.26	23.13	92242	1270.96	1744	109.53	2	0	3.99	26.84	42.66
13-Apr-10	1	206	21.9	1.4	1008.8	90	17.6	0	113.26	23.13	92242	1270.96	1744	109.53	3	0	3.99	26.84	42.66
14-Apr-10	1	194	20	1.3	1011.7	87	1.4	0	113.26	23.13	92242	1270.96	1744	109.53	4	0	3.99	26.84	42.66
15-Apr-10	1	171	12	2.6	1015.6	90	22.9	0	113.26	23.13	92242	1270.96	1744	109.53	5	0	3.99	26.84	42.66
16-Apr-10	1	223	13.4	1	1016.8	73	0.2	0	113.26	23.13	92242	1270.96	1744	109.53	6	0	3.99	26.84	42.66
17-Apr-10	1	227	17.3	1	1015	80	1.7	0	113.26	23.13	92242	1270.96	1744	109.53	7	0	3.99	26.84	42.66
18-Apr-10	1	326	19.8	0.6	1011.6	88	7.4	0	113.26	23.13	92242	1270.96	1744	109.53	1	0	3.99	26.84	42.66
19-Apr-10	1	355	22.6	1.3	1007.4	85	0.2	0.4	113.26	23.13	92242	1270.96	1744	109.53	2	0	3.99	26.84	42.66
20-Apr-10	1	272	24.2	2.5	1004.8	83	0.05	0.8	113.26	23.13	92242	1270.96	1744	109.53	3	0	3.99	26.84	42.66
21-Apr-10	1	207	25.4	2	1004.1	86	1.5	0.9	113.26	23.13	92242	1270.96	1744	109.53	4	0	3.99	26.84	42.66
22-Apr-10	1	209	21.8	1.2	1006.3	88	73.5	0	113.26	23.13	92242	1270.96	1744	109.53	5	0	3.99	26.84	42.66
23-Apr-10	1	193	20.3	2	1013.2	57	0.05	5.8	113.26	23.13	92242	1270.96	1744	109.53	6	0	3.99	26.84	42.66
24-Apr-10	1	193	21.1	1.2	1013.4	60	0	6.1	113.26	23.13	92242	1270.96	1744	109.53	7	0	3.99	26.84	42.66
25-Apr-10	1	251	20.6	1.2	1012.4	58	0	0	113.26	23.13	92242	1270.96	1744	109.53	1	0	3.99	26.84	42.66
26-Apr-10	1	316	19.3	1.2	1013.1	79	9.5	0	113.26	23.13	92242	1270.96	1744	109.53	2	0	3.99	26.84	42.66
27-Apr-10	1	265	20.8	1.2	1012	66	0.3	4.5	113.26	23.13	92242	1270.96	1744	109.53	3	0	3.99	26.84	42.66
28-Apr-10	1	240	21.9	0.8	1010	79	0.3	0	113.26	23.13	92242	1270.96	1744	109.53	4	0	3.99	26.84	42.66
29-Apr-10	1	169	21	1.1	1010.8	92	29.1	0	113.26	23.13	92242	1270.96	1744	109.53	5	0	3.99	26.84	42.66
30-Apr-10	1	189	22.4	1	1012.1	73	1.3	3.7	113.26	23.13	92242	1270.96	1744	109.53	6	0	3.99	26.84	42.66
1-May-10	1	220	24.5	0.9	1010.7	65	0	3.7	113.26	23.13	92242	1270.96	1744	109.53	7	1	3.99	26.84	42.66
2-May-10	1	215	25.9	1	1008.4	67	0	7.5	113.26	23.13	92242	1270.96	1744	109.53	1	1	3.99	26.84	42.66
3-May-10	1	206	26	1.6	1006.9	67	0	10	113.26	23.13	92242	1270.96	1744	109.53	2	1	3.99	26.84	42.66
4-May-10	1	261	24.7	2.2	1004.3	71	0	1.9	113.26	23.13	92242	1270.96	1744	109.53	3	0	3.99	26.84	42.66
5-May-10	1	253	25.6	2.2	1002.1	80	0	0	113.26	23.13	92242	1270.96	1744	109.53	4	0	3.99	26.84	42.66
6-May-10	1	204	27.2	2.4	1001.2	82	0.05	0	113.26	23.13	92242	1270.96	1744	109.53	5	0	3.99	26.84	42.66
7-May-10	1	193	24.9	1.2	1002	90	214.7	0	113.26	23.13	92242	1270.96	1744	109.53	6	0	3.99	26.84	42.66
8-May-10	1	192	27.7	1.9	1001	82	0.4	0.7	113.26	23.13	92242	1270.96	1744	109.53	7	0	3.99	26.84	42.66
9-May-10	1	212	27	1.3	1000.3	82	28.2	1.4	113.26	23.13	92242	1270.96	1744	109.53	1	0	3.99	26.84	42.66
10-May-10	1	254	21.5	1.4	1003.7	90	32.5	0	113.26	23.13	92242	1270.96	1744	109.53	2	0	3.99	26.84	42.66
11-May-10	1	264	22.7	1	1007.1	84	0.1	0	113.26	23.13	92242	1270.96	1744	109.53	3	0	3.99	26.84	42.66
12-May-10	1	256	24.9	1.8	1006.8	80	1.8	0.3	113.26	23.13	92242	1270.96	1744	109.53	4	0	3.99	26.84	42.66
13-May-10	1	245	25.7	2.3	1005.3	76	0	0.2	113.26	23.13	92242	1270.96	1744	109.53	5	0	3.99	26.84	42.66
14-May-10	1	241	25.8	2.2	1003.5	82	32.3	0.2	113.26	23.13	92242	1270.96	1744	109.53	6	0	3.99	26.84	42.66
15-May-10	1	246	25.2	1.5	1004.1	88	128.1	0	113.26	23.13	92242	1270.96	1744	109.53	7	0	3.99	26.84	42.66
16-May-10	1	282	26.6	1.8	1005.4	80	0.1	2	113.26	23.13	92242	1270.96	1744	109.53	1	0	3.99	26.84	42.66
17-May-10	1	288	27.4	2.2	1005.8	74	0	6.4	113.26	23.13	92242	1270.96	1744	109.53	2	0	3.99	26.84	42.66
18-May-10	1	301	27.8	2	1004.8	78	5.3	3.5	113.26	23.13	92242	1270.96	1744	109.53	3	0	3.99	26.84	42.66
19-May-10	1	302	25.4	1.2	1003.9	87	45.4	0	113.26	23.13	92242	1270.96	1744	109.53	4	0	3.99	26.84	42.66
20-May-10	1	317	24.9	1.3	1005.1	85	5.1	0.2	113.26	23.13	92242	1270.96	1744	109.53	5	0	3.99	26.84	42.66
21-May-10	1	227	27.6	2.1	1003.3	85	4.7	1	113.26	23.13	92242	1270.96	1744	109.53	6	0	3.99	26.84	42.66
22-May-10	1	252	27.7	1.3	998.9	87	10.9	0.2	113.26	23.13	92242	1270.96	1744	109.53	7	0	3.99	26.84	42.66
23-May-10	1	260	23.7	1.3	999.2	74	20.2	3.1	113.26	23.13	92242	1270.96	1744	109.53	1	0	3.99	26.84	42.66
24-May-10	1	339	25.4	1	1002.2	60	0	11.6	113.26	23.13	92242	1270.96	1744	109.53	2	0	3.99	26.84	42.66
25-May-10	1	331	27.1	1.3	1003.2	61	0	10.5	113.26	23.13	92242	1270.96	1744	109.53	3	0	3.99	26.84	42.66
26-May-10	1	301	28.2	1.5	1002.9	54	0	10.7	113.26	23.13	92242	1270.96	1744	109.53	4	0	3.99	26.84	42.66
27-May-10	1	261	27.6	1.4	1002.8	71	0	3.7	113.26	23.13	92242	1270.96	1744	109.53	5	0	3.99	26.84	42.66
28-May-10	1	263	27.8	1	1003.2	78	11.7	2.3	113.26	23.13	92242	1270.96	1744	109.53	6	0	3.99	26.84	42.66
29-May-10	1	195	27.6	1.3	1001.9	81	33.4	0.9	113.26	23.13	92242	1270.96	1744	109.53	7	0	3.99	26.84	42.66
30-May-10	1	205	26.2	0.8	1001.9	81	2.5	1.4	113.26	23.13	92242	1270.96	1744	109.53	1	0	3.99	26.84	42.66
31-May-10	1	206	26.2	0.9	1002.6	83	7.1	0.3	113.26	23.13	92242	1270.96	1744	109.53	2	0	3.99	26.84	42.66
1-Jun-10	1	243	24.2	1.5	1003.2	70	2.9	0	113.26	23.13	92242	1270.96	1744	109.53	3	0	3.99	26.84	42.66
2-Jun-10	1	222	20.7	1.2	1004.7	90	35.3	0	113.26	23.13	92242	1270.96	1744	109.53	4	0	3.99	26.84	42.66
3-Jun-10	1	235	23.7	0.6	1005.9	75	0.4	2.5	113.26	23.13	92242	1270.96	1744	109.53	5	0	3.99	26.84	42.66
4-Jun-10	1	238	25.5	1	1005.7	66	0	3.4	113.26	23.13	92242	1270.96	1744	109.53	6	0	3.99	26.84	42.66
5-Jun-10	1	249	26.6	1.4	1004.6	62	0	8.7	113.26	23.13	92242	1270.96	1744	109.53	7	0	3.99	26.84	42.66
6-Jun-10	1	208	27.1	1.9	1005	66	0	5.3	113.26	23.13	92242	1270.96	1744	109.53	1	0	3.99	26.84	42.66
7-Jun-10	1	208	26.6	2.1	1005.4	65	0	4.8	113.26	23.13	92242	1270.96	1744	109.53	2	0	3.99	26.84	42.66
8-Jun-10	1	215	26	2.1	1004.4	68	0.05	2.5	113.26	23.13	92242	1270.96	1744	109.53	3	0	3.99	26.84	42.66
9-Jun-10	1	200	26	2	1002.5	83	26.4	1.3	113.26	23.13	92242	1270.96	1744	109.53	4	0	3.99	26.84	42.66
10-Jun-10	1	183	24.7	1.2	1003.8	87	10.9	0	113.26	23.13	92242	1270.96	1744	109.53	5	0	3.99	26.84	42.66
11-Jun-10	1	138	23.7	1.3	1004.7	83	0.3	0	113.26	23.13	92242	1270.96	1744	109.53	6	0	3.99	26.84	42.66
12-Jun-10	1	168	25.3	1	1004.1	82	7.4	0.3	113.26	23.13	92242	1270.96	1744	109.53	7	0	3.99	26.84	42.66
13-Jun-10	1	188	26.7	1	1002.3	83	1.4	0.9	113.26	23.13	92242	1270.96	1744	109.53	1	0	3.99	26.84	42.66
14-Jun-10	1	186	28.7	1.5	1001.3	81	0.1	1.1	113.26	23.13	92242	1270.96	1744	109.53	2	0	3.99	26.84	42.66
15-Jun-10	1	195	27.9	1.4	1001	83	8.9	0.2	113.26	23.13	92242	1270.96	1744	109.53	3	0	3.99	26.84	42.66
16-Jun-10	1	188	26.9	1.4	1001.6	82	0.3	0	113.26	23.13	92242	1270.96	1744	109.53	4	1	3.99	26.84	42.66
17-Jun-10	1	215	28.8	1.3	1001.8	81	2.5	3	113.26	23.13	92242	1270.96	1744	109.53	5	0	3.99	26.84	42.66
18-Jun-10	1	220	30	2	1002	74	0	3	113.26	23.13	92242	1270.96	1744	109.53	6	0	3.99	26.84	42.66
19-Jun-10	1	179	30.1	2.2	1002.3	71	0	6.8	113.26	23.13	92242	1270.96	1744	109.53	7	0	3.99	26.84	42.66
20-Jun-10	1	181	30	1.4	1001.8	69	0	2.3	113.26	23.13	92242	1270.96	1744	109.53	1	0	3.99	26.84	42.66
21-Jun-10	1	221	28.8	0.8	1002.5	75	76.6	0.8	113.26	23.13	92242	1270.96	1744	109.53	2	0	3.99	26.84	42.66
22-Jun-10	1	184	28.2	0.8	1003.5	76	0.5	2.7	113.26	23.13	92242	1270.96	1744	109.53	3	0	3.99	26.84	42.66
23-Jun-10	1	200	28.8	1.7	1002.4	79	9.4	4.5	113.26	23.13	92242	1270.96	1744	109.53	4	0	3.99	26.84	42.66
24-Jun-10	1	163	27.8	1.4	998.4	86	30.7	2.1	113.26	23.13	92242	1270.96	1744	109.53	5	0	3.99	26.84	42.66
25-Jun-10	1	185	26.8	1.2	996.5	86	3.3	0	113.26	23.13	92242	1270.96	1744	109.53	6	0	3.99	26.84	42.66
26-Jun-10	1	187	25.2	0.6	1000	91	59.2	0	113.26	23.13	92242	1270.96	1744	109.53	7	0	3.99	26.84	42.66
27-Jun-10	1	192	25.5	0.9	1001.7	90	7.4	0	113.26	23.13	92242	1270.96	1744	109.53	1	0	3.99	26.84	42.66
28-Jun-10	1	210	25.5	1.4	1002.3	89	35.9	0	113.26	23.13	92242	1270.96	1744	109.53	2	0	3.99	26.84	42.66
29-Jun-10	1	241	27.8	1.5	1004.1	78	2.5	5.7	113.26	23.13	92242	1270.96	1744	109.53	3	0	3.99	26.84	42.66
30-Jun-10	1	195	29.3	1.4	1004	74	0.4	7	113.26	23.13	92242	1270.96	1744	109.53	4	0	3.99	26.84	42.66
1-Jul-10	1	190	30.7	1.5	1003.3	68	0	10.3	113.26	23.13	92242	1270.96	1744	109.53	5	0	3.99	26.84	42.66
2-Jul-10	1	153	31.1	1.6	1002.5	64	0	9.2	113.26	23.13	92242	1270.96	1744	109.53	6	0	3.99	26.84	42.66
3-Jul-10	1	177	31.1	1.6	1003	62	0	6.8	113.26	23.13	92242	1270.96	1744	109.53	7	0	3.99	26.84	42.66
4-Jul-10	1	168	32.1	1.8	1002.6	64	0	9.8	113.26	23.13	92242	1270.96	1744	109.53	1	0	3.99	26.84	42.66
5-Jul-10	1	189	32.2	1.8	1000.9	60	0	9.8	113.26	23.13	92242	1270.96	1744	109.53	2	0	3.99	26.84	42.66
6-Jul-10	1	190	31.4	1.8	1001.3	66	0	7.6	113.26	23.13	92242	1270.96	1744	109.53	3	0	3.99	26.84	42.66
7-Jul-10	1	165	31.4	2	1002.3	66	0	7	113.26	23.13	92242	1270.96	1744	109.53	4	0	3.99	26.84	42.66
8-Jul-10	1	134	31.8	1.7	1002.6	63	0	7.4	113.26	23.13	92242	1270.96	1744	109.53	5	0	3.99	26.84	42.66
9-Jul-10	1	136	30.8	2	1002.6	65	0	7.3	113.26	23.13	92242	1270.96	1744	109.53	6	0	3.99	26.84	42.66
10-Jul-10	1	143	31.2	1.9	1003.4	62	0	8.7	113.26	23.13	92242	1270.96	1744	109.53	7	0	3.99	26.84	42.66
11-Jul-10	1	130	31.3	1.7	1003.2	64	0.05	7.6	113.26	23.13	92242	1270.96	1744	109.53	1	0	3.99	26.84	42.66
12-Jul-10	1	166	31.1	2.2	1003	63	0	9.7	113.26	23.13	92242	1270.96	1744	109.53	2	0	3.99	26.84	42.66
13-Jul-10	1	141	31.3	1.5	1003.4	62	0	9.7	113.26	23.13	92242	1270.96	1744	109.53	3	0	3.99	26.84	42.66
14-Jul-10	1	137	31.1	1.5	1003.7	64	0.05	7.2	113.26	23.13	92242	1270.96	1744	109.53	4	0	3.99	26.84	42.66
15-Jul-10	1	116	28.6	1.5	1003.1	76	8.5	1.4	113.26	23.13	92242	1270.96	1744	109.53	5	0	3.99	26.84	42.66
16-Jul-10	1	126	28.1	1.7	1003.5	76	7.5	6.8	113.26	23.13	92242	1270.96	1744	109.53	6	0	3.99	26.84	42.66
17-Jul-10	1	118	26.4	1.4	1005.7	85	7.8	2.5	113.26	23.13	92242	1270.96	1744	109.53	7	0	3.99	26.84	42.66
18-Jul-10	1	123	28.8	1.4	1006.4	71	8.3	10.4	113.26	23.13	92242	1270.96	1744	109.53	1	0	3.99	26.84	42.66
19-Jul-10	1	121	30.4	1.3	1004.5	65	0	9.3	113.26	23.13	92242	1270.96	1744	109.53	2	0	3.99	26.84	42.66
20-Jul-10	1	148	30.9	1.3	1003.6	63	0	10.1	113.26	23.13	92242	1270.96	1744	109.53	3	0	3.99	26.84	42.66
21-Jul-10	1	120	27.5	1.8	1002.8	79	41.7	2.3	113.26	23.13	92242	1270.96	1744	109.53	4	0	3.99	26.84	42.66
22-Jul-10	1	100	26.5	2.5	1002.4	81	5.9	2.9	113.26	23.13	92242	1270.96	1744	109.53	5	0	3.99	26.84	42.66
23-Jul-10	1	118	27	1.7	1003	82	1.1	1.3	113.26	23.13	92242	1270.96	1744	109.53	6	0	3.99	26.84	42.66
24-Jul-10	1	109	29	1	1003.5	72	0.05	7.3	113.26	23.13	92242	1270.96	1744	109.53	7	0	3.99	26.84	42.66
25-Jul-10	1	110	28.8	0.5	1002.7	75	36.7	7.2	113.26	23.13	92242	1270.96	1744	109.53	1	0	3.99	26.84	42.66
26-Jul-10	1	100	28	0.9	1002.9	83	4.1	3.8	113.26	23.13	92242	1270.96	1744	109.53	2	0	3.99	26.84	42.66
27-Jul-10	1	83	27.1	0.4	1003.3	86	10.2	0	113.26	23.13	92242	1270.96	1744	109.53	3	0	3.99	26.84	42.66
28-Jul-10	1	79	26.4	0.9	1003.4	87	12.5	1.2	113.26	23.13	92242	1270.96	1744	109.53	4	0	3.99	26.84	42.66
29-Jul-10	1	85	27.6	1.1	1001.9	80	18.5	1.7	113.26	23.13	92242	1270.96	1744	109.53	5	0	3.99	26.84	42.66
30-Jul-10	1	90	28.1	1.4	1001.7	79	2.1	3.9	113.26	23.13	92242	1270.96	1744	109.53	6	0	3.99	26.84	42.66
31-Jul-10	1	82	30.3	1.8	1002.7	72	0	10.4	113.26	23.13	92242	1270.96	1744	109.53	7	0	3.99	26.84	42.66
1-Aug-10	1	100	30.4	1.8	1005.1	68	0	9.3	113.26	23.13	92242	1270.96	1744	109.53	1	0	3.99	26.84	42.66
2-Aug-10	1	83	30.4	1.5	1005.5	67	0	9.4	113.26	23.13	92242	1270.96	1744	109.53	2	0	3.99	26.84	42.66
3-Aug-10	1	68	30.4	1	1002.7	63	0	8	113.26	23.13	92242	1270.96	1744	109.53	3	0	3.99	26.84	42.66
4-Aug-10	1	99	31	1	1000.5	61	0	11	113.26	23.13	92242	1270.96	1744	109.53	4	0	3.99	26.84	42.66
5-Aug-10	1	78	30.7	1.4	1000.5	62	0.05	6.6	113.26	23.13	92242	1270.96	1744	109.53	5	0	3.99	26.84	42.66
6-Aug-10	1	66	28.5	1.2	1001.8	67	0.05	5.5	113.26	23.13	92242	1270.96	1744	109.53	6	0	3.99	26.84	42.66
7-Aug-10	1	73	29.7	0.8	999.9	68	1.3	7	113.26	23.13	92242	1270.96	1744	109.53	7	0	3.99	26.84	42.66
8-Aug-10	1	84	28.9	1.4	999.1	73	16.1	3.8	113.26	23.13	92242	1270.96	1744	109.53	1	0	3.99	26.84	42.66
9-Aug-10	1	76	30.9	1.3	998.6	65	0	9.1	113.26	23.13	92242	1270.96	1744	109.53	2	0	3.99	26.84	42.66
10-Aug-10	1	73	31	1.5	1001	67	0	10.2	113.26	23.13	92242	1270.96	1744	109.53	3	0	3.99	26.84	42.66
11-Aug-10	1	67	30.1	0.7	1003.6	70	40.1	3.2	113.26	23.13	92242	1270.96	1744	109.53	4	0	3.99	26.84	42.66
12-Aug-10	1	67	28.9	1.5	1004.5	77	11.3	6.7	113.26	23.13	92242	1270.96	1744	109.53	5	0	3.99	26.84	42.66
13-Aug-10	1	78	30.5	1.5	1003.5	69	0	9	113.26	23.13	92242	1270.96	1744	109.53	6	0	3.99	26.84	42.66
14-Aug-10	1	62	31.3	1.8	1003.9	66	0	7.2	113.26	23.13	92242	1270.96	1744	109.53	7	0	3.99	26.84	42.66
15-Aug-10	1	66	28.6	1.4	1005.2	77	17.5	0.7	113.26	23.13	92242	1270.96	1744	109.53	1	0	3.99	26.84	42.66
16-Aug-10	1	59	28.6	1.4	1005	75	3.5	4.5	113.26	23.13	92242	1270.96	1744	109.53	2	0	3.99	26.84	42.66
17-Aug-10	1	64	27.9	1.7	1005.3	77	4.3	4.4	113.26	23.13	92242	1270.96	1744	109.53	3	0	3.99	26.84	42.66
18-Aug-10	1	56	28.9	1.6	1006.8	71	0.05	5.8	113.26	23.13	92242	1270.96	1744	109.53	4	0	3.99	26.84	42.66
19-Aug-10	1	53	27.2	1.2	1008.6	79	20.9	6	113.26	23.13	92242	1270.96	1744	109.53	5	0	3.99	26.84	42.66
20-Aug-10	1	61	28	0.5	1008.1	76	13.5	6.8	113.26	23.13	92242	1270.96	1744	109.53	6	0	3.99	26.84	42.66
21-Aug-10	1	55	28.5	0.6	1005.4	75	0	8.3	113.26	23.13	92242	1270.96	1744	109.53	7	0	3.99	26.84	42.66
22-Aug-10	1	72	29.8	1.2	1003.8	71	56.2	9.3	113.26	23.13	92242	1270.96	1744	109.53	1	0	3.99	26.84	42.66
23-Aug-10	1	71	28.2	1.2	1004	77	8.8	8.1	113.26	23.13	92242	1270.96	1744	109.53	2	0	3.99	26.84	42.66
24-Aug-10	1	57	27	1.1	1005.6	79	22.1	3.5	113.26	23.13	92242	1270.96	1744	109.53	3	0	3.99	26.84	42.66
25-Aug-10	1	65	27.8	1.4	1005.7	76	0.6	7.3	113.26	23.13	92242	1270.96	1744	109.53	4	0	3.99	26.84	42.66
26-Aug-10	1	61	28.2	1.1	1004	76	6.4	5.8	113.26	23.13	92242	1270.96	1744	109.53	5	0	3.99	26.84	42.66
27-Aug-10	1	60	27.9	0.7	1003.2	76	27.9	5.6	113.26	23.13	92242	1270.96	1744	109.53	6	0	3.99	26.84	42.66
28-Aug-10	1	61	28.5	1.6	1003	70	0	8.4	113.26	23.13	92242	1270.96	1744	109.53	7	0	3.99	26.84	42.66
29-Aug-10	1	76	29.3	1.6	1002.9	62	0	10.8	113.26	23.13	92242	1270.96	1744	109.53	1	0	3.99	26.84	42.66
30-Aug-10	1	70	30.3	1.8	1000.5	55	0	10.2	113.26	23.13	92242	1270.96	1744	109.53	2	0	3.99	26.84	42.66
31-Aug-10	1	53	31	1.4	998.4	52	0	10.1	113.26	23.13	92242	1270.96	1744	109.53	3	0	3.99	26.84	42.66
1-Sep-10	1	79	30.9	1.3	998.9	55	0	9.4	113.26	23.13	92242	1270.96	1744	109.53	4	0	3.99	26.84	42.66
2-Sep-10	1	63	29.4	1.7	999.7	66	15.3	1.2	113.26	23.13	92242	1270.96	1744	109.53	5	0	3.99	26.84	42.66
3-Sep-10	1	61	25.3	1.8	997.4	97	128.6	0	113.26	23.13	92242	1270.96	1744	109.53	6	0	3.99	26.84	42.66
4-Sep-10	1	88	25	2.4	1000.3	99	141.5	0	113.26	23.13	92242	1270.96	1744	109.53	7	0	3.99	26.84	42.66
5-Sep-10	1	85	28.5	1.1	1002.7	78	0	8.7	113.26	23.13	92242	1270.96	1744	109.53	1	0	3.99	26.84	42.66
6-Sep-10	1	101	29.7	1.6	1002.9	77	0	6.9	113.26	23.13	92242	1270.96	1744	109.53	2	0	3.99	26.84	42.66
7-Sep-10	1	94	30.2	1	1002.1	78	0.05	4.8	113.26	23.13	92242	1270.96	1744	109.53	3	0	3.99	26.84	42.66
8-Sep-10	1	70	31	1.1	1001.5	76	0	9.7	113.26	23.13	92242	1270.96	1744	109.53	4	0	3.99	26.84	42.66
9-Sep-10	1	68	29.6	1.7	1001	79	11.7	5.2	113.26	23.13	92242	1270.96	1744	109.53	5	0	3.99	26.84	42.66
10-Sep-10	1	84	29.4	1.2	1000.7	81	3.9	9.3	113.26	23.13	92242	1270.96	1744	109.53	6	0	3.99	26.84	42.66
11-Sep-10	1	79	26.6	1	1003.7	97	18.9	0.7	113.26	23.13	92242	1270.96	1744	109.53	7	0	3.99	26.84	42.66
12-Sep-10	1	85	25.4	1.3	1005.1	99	119.7	0	113.26	23.13	92242	1270.96	1744	109.53	1	0	3.99	26.84	42.66
13-Sep-10	1	116	27.3	1.7	1006.2	83	0.2	7.1	113.26	23.13	92242	1270.96	1744	109.53	2	0	3.99	26.84	42.66
14-Sep-10	1	82	27.5	1.2	1007.2	82	3.2	8.1	113.26	23.13	92242	1270.96	1744	109.53	3	0	3.99	26.84	42.66
15-Sep-10	1	84	28.6	0.9	1007	71	0	9.5	113.26	23.13	92242	1270.96	1744	109.53	4	0	3.99	26.84	42.66
16-Sep-10	1	80	28.6	0.9	1005.8	76	40.5	4.8	113.26	23.13	92242	1270.96	1744	109.53	5	0	3.99	26.84	42.66
17-Sep-10	1	92	28.6	0.8	1004.3	79	0	5.6	113.26	23.13	92242	1270.96	1744	109.53	6	0	3.99	26.84	42.66
18-Sep-10	1	120	30.4	1	1003.1	68	0	9	113.26	23.13	92242	1270.96	1744	109.53	7	0	3.99	26.84	42.66
19-Sep-10	1	114	31.4	1.3	999.9	66	0	8.8	113.26	23.13	92242	1270.96	1744	109.53	1	0	3.99	26.84	42.66
20-Sep-10	1	108	30.1	2.1	995.2	66	1.4	4.2	113.26	23.13	92242	1270.96	1744	109.53	2	0	3.99	26.84	42.66
21-Sep-10	1	120	25.9	2.5	1000.2	83	9.9	0	113.26	23.13	92242	1270.96	1744	109.53	3	0	3.99	26.84	42.66
22-Sep-10	1	117	24.7	1.9	1006.4	88	10	0	113.26	23.13	92242	1270.96	1744	109.53	4	1	3.99	26.84	42.66
23-Sep-10	1	102	25.8	0.5	1007.7	84	3.1	1	113.26	23.13	92242	1270.96	1744	109.53	5	0	3.99	26.84	42.66
24-Sep-10	1	108	26.2	0.7	1007.4	80	0.05	5.4	113.26	23.13	92242	1270.96	1744	109.53	6	0	3.99	26.84	42.66
25-Sep-10	1	116	25.4	0.9	1008.1	85	2.5	3.2	113.26	23.13	92242	1270.96	1744	109.53	7	0	3.99	26.84	42.66
26-Sep-10	1	125	27.7	0.5	1008.8	76	0.1	7.2	113.26	23.13	92242	1270.96	1744	109.53	1	0	3.99	26.84	42.66
27-Sep-10	1	105	28.6	1	1008.2	73	0	4.1	113.26	23.13	92242	1270.96	1744	109.53	2	0	3.99	26.84	42.66
28-Sep-10	1	112	28.6	0.7	1008.4	74	0	4.1	113.26	23.13	92242	1270.96	1744	109.53	3	0	3.99	26.84	42.66
29-Sep-10	1	104	28.1	1.1	1009.3	72	0.05	5.5	113.26	23.13	92242	1270.96	1744	109.53	4	0	3.99	26.84	42.66
30-Sep-10	1	140	25.9	1.3	1009.4	80	48.1	1.3	113.26	23.13	92242	1270.96	1744	109.53	5	0	3.99	26.84	42.66
1-Oct-10	1	152	27.3	1.2	1008.3	68	0	9	113.26	23.13	92242	1270.96	1744	109.53	6	1	3.99	26.84	42.66
2-Oct-10	1	137	28	1.7	1008	67	0	9.3	113.26	23.13	92242	1270.96	1744	109.53	7	1	3.99	26.84	42.66
3-Oct-10	1	142	26.9	2.1	1009.3	60	0	2.7	113.26	23.13	92242	1270.96	1744	109.53	1	1	3.99	26.84	42.66
4-Oct-10	1	117	24.1	1.1	1010.8	43	0	1.5	113.26	23.13	92242	1270.96	1744	109.53	2	1	3.99	26.84	42.66
5-Oct-10	1	142	23.1	1.4	1010.3	54	0	2.1	113.26	23.13	92242	1270.96	1744	109.53	3	1	3.99	26.84	42.66
6-Oct-10	1	111	24.5	1	1009.5	57	0.05	3.5	113.26	23.13	92242	1270.96	1744	109.53	4	1	3.99	26.84	42.66
7-Oct-10	1	102	25.3	1.1	1008.6	67	0.05	1	113.26	23.13	92242	1270.96	1744	109.53	5	1	3.99	26.84	42.66
8-Oct-10	1	95	25.4	1.1	1006.7	62	0	2.8	113.26	23.13	92242	1270.96	1744	109.53	6	0	3.99	26.84	42.66
9-Oct-10	1	82	23.4	0.8	1005.5	80	9.1	0	113.26	23.13	92242	1270.96	1744	109.53	7	0	3.99	26.84	42.66
10-Oct-10	1	73	24	1.2	1004.5	85	6	0.7	113.26	23.13	92242	1270.96	1744	109.53	1	0	3.99	26.84	42.66
11-Oct-10	1	76	26.2	1.4	1006.8	86	0.4	2.3	113.26	23.13	92242	1270.96	1744	109.53	2	0	3.99	26.84	42.66
12-Oct-10	1	64	27.5	0.9	1008.5	83	0.05	3.8	113.26	23.13	92242	1270.96	1744	109.53	3	0	3.99	26.84	42.66
13-Oct-10	1	92	28.2	0.8	1007.2	83	0	3.5	113.26	23.13	92242	1270.96	1744	109.53	4	0	3.99	26.84	42.66
14-Oct-10	1	104	27.1	0.9	1006.5	87	11.5	2.2	113.26	23.13	92242	1270.96	1744	109.53	5	0	3.99	26.84	42.66
15-Oct-10	1	115	25.1	2	1009.3	70	1.8	5.4	113.26	23.13	92242	1270.96	1744	109.53	6	0	3.99	26.84	42.66
16-Oct-10	1	124	24	1.4	1010.1	68	0.05	2.9	113.26	23.13	92242	1270.96	1744	109.53	7	0	3.99	26.84	42.66
17-Oct-10	1	119	25.3	1.1	1009.8	71	0	7.4	113.26	23.13	92242	1270.96	1744	109.53	1	0	3.99	26.84	42.66
18-Oct-10	1	132	26.3	1.5	1008.7	63	0	9.1	113.26	23.13	92242	1270.96	1744	109.53	2	0	3.99	26.84	42.66
19-Oct-10	1	124	26.2	2.3	1006.9	53	0	8.9	113.26	23.13	92242	1270.96	1744	109.53	3	0	3.99	26.84	42.66
20-Oct-10	1	121	24.9	2.7	1004.7	53	0	3.1	113.26	23.13	92242	1270.96	1744	109.53	4	0	3.99	26.84	42.66
21-Oct-10	1	81	24.4	3	1002.5	57	0	7.7	113.26	23.13	92242	1270.96	1744	109.53	5	0	3.99	26.84	42.66
22-Oct-10	1	93	24	2.2	1002.8	54	0	7.4	113.26	23.13	92242	1270.96	1744	109.53	6	0	3.99	26.84	42.66
23-Oct-10	1	97	24.2	1.8	1002.1	55	0	9.4	113.26	23.13	92242	1270.96	1744	109.53	7	0	3.99	26.84	42.66
24-Oct-10	1	73	24.4	1.8	1004	61	0	6.9	113.26	23.13	92242	1270.96	1744	109.53	1	0	3.99	26.84	42.66
25-Oct-10	1	94	24.6	1.5	1007.6	63	0	3.8	113.26	23.13	92242	1270.96	1744	109.53	2	0	3.99	26.84	42.66
26-Oct-10	1	71	20.6	2.1	1013.2	66	0.1	0	113.26	23.13	92242	1270.96	1744	109.53	3	0	3.99	26.84	42.66
27-Oct-10	1	75	18.3	2.6	1016.5	53	0	8.3	113.26	23.13	92242	1270.96	1744	109.53	4	0	3.99	26.84	42.66
28-Oct-10	1	56	17.3	2.9	1016.3	39	0	10.1	113.26	23.13	92242	1270.96	1744	109.53	5	0	3.99	26.84	42.66
29-Oct-10	1	59	17.9	2	1017.8	34	0	9.4	113.26	23.13	92242	1270.96	1744	109.53	6	0	3.99	26.84	42.66
30-Oct-10	1	63	18	1.9	1018.9	32	0	9.5	113.26	23.13	92242	1270.96	1744	109.53	7	0	3.99	26.84	42.66
31-Oct-10	1	44	18	1.1	1017	44	0	9.3	113.26	23.13	92242	1270.96	1744	109.53	1	0	3.99	26.84	42.66
1-Nov-10	1	70	18.6	1	1014.7	54	0	9.9	113.26	23.13	92242	1270.96	1744	109.53	2	0	3.99	26.84	42.66
2-Nov-10	1	55	19.3	1	1014.7	63	0	8.8	113.26	23.13	92242	1270.96	1744	109.53	3	0	3.99	26.84	42.66
3-Nov-10	1	33	20.6	1.7	1016.4	40	0	9.1	113.26	23.13	92242	1270.96	1744	109.53	4	0	3.99	26.84	42.66
4-Nov-10	1	40	20	1.5	1015.8	46	0.05	4.1	113.26	23.13	92242	1270.96	1744	109.53	5	0	3.99	26.84	42.66
5-Nov-10	1	45	19.5	0.9	1014.1	65	1.7	0	113.26	23.13	92242	1270.96	1744	109.53	6	0	3.99	26.84	42.66
6-Nov-10	1	29	20.4	0.9	1012.4	75	0.4	1	113.26	23.13	92242	1270.96	1744	109.53	7	0	3.99	26.84	42.66
7-Nov-10	1	36	21.3	0.6	1011.5	63	0.05	8.3	113.26	23.13	92242	1270.96	1744	109.53	1	0	3.99	26.84	42.66
8-Nov-10	1	53	21.3	1	1013.5	44	0	9.7	113.26	23.13	92242	1270.96	1744	109.53	2	0	3.99	26.84	42.66
9-Nov-10	1	34	21	1.6	1016.3	40	0	9.2	113.26	23.13	92242	1270.96	1744	109.53	3	0	3.99	26.84	42.66
10-Nov-10	1	32	19.2	0.8	1014.7	51	0	8.8	113.26	23.13	92242	1270.96	1744	109.53	4	0	3.99	26.84	42.66
11-Nov-10	1	35	19.9	1	1013.1	61	0	8.8	113.26	23.13	92242	1270.96	1744	109.53	5	0	3.99	26.84	42.66
12-Nov-10	1	44	21	1	1010.7	48	0	9	113.26	23.13	92242	1270.96	1744	109.53	6	0	3.99	26.84	42.66
13-Nov-10	1	29	21.3	0.9	1012.3	64	0	9	113.26	23.13	92242	1270.96	1744	109.53	7	0	3.99	26.84	42.66
14-Nov-10	1	35	22.6	0.9	1015	72	0	8.8	113.26	23.13	92242	1270.96	1744	109.53	1	0	3.99	26.84	42.66
15-Nov-10	1	22	23.1	1.6	1015.1	63	0	0.4	113.26	23.13	92242	1270.96	1744	109.53	2	0	3.99	26.84	42.66
16-Nov-10	1	37	20.2	1.8	1015.2	58	0	7	113.26	23.13	92242	1270.96	1744	109.53	3	0	3.99	26.84	42.66
17-Nov-10	1	40	18.3	1.7	1014.8	62	0	8.8	113.26	23.13	92242	1270.96	1744	109.53	4	0	3.99	26.84	42.66
18-Nov-10	1	35	19.6	1.3	1013.7	65	0	8.4	113.26	23.13	92242	1270.96	1744	109.53	5	0	3.99	26.84	42.66
19-Nov-10	1	37	20.3	1.4	1012.1	62	0	8.3	113.26	23.13	92242	1270.96	1744	109.53	6	0	3.99	26.84	42.66
20-Nov-10	1	44	20.2	0.8	1009.3	62	0	8.2	113.26	23.13	92242	1270.96	1744	109.53	7	0	3.99	26.84	42.66
21-Nov-10	1	30	20.8	1.1	1007.3	80	0	3.3	113.26	23.13	92242	1270.96	1744	109.53	1	0	3.99	26.84	42.66
22-Nov-10	1	32	21.5	1.3	1007.8	68	0	4.2	113.26	23.13	92242	1270.96	1744	109.53	2	0	3.99	26.84	42.66
23-Nov-10	1	28	19.5	1.2	1010.5	57	0	8.2	113.26	23.13	92242	1270.96	1744	109.53	3	0	3.99	26.84	42.66
24-Nov-10	1	23	20	1	1012	66	0	6.2	113.26	23.13	92242	1270.96	1744	109.53	4	0	3.99	26.84	42.66
25-Nov-10	1	28	20	1.9	1014.1	47	0	8.4	113.26	23.13	92242	1270.96	1744	109.53	5	0	3.99	26.84	42.66
26-Nov-10	1	27	17.6	1.2	1013.8	55	0	8.6	113.26	23.13	92242	1270.96	1744	109.53	6	0	3.99	26.84	42.66
27-Nov-10	1	19	20	0.7	1012.8	61	0	5.4	113.26	23.13	92242	1270.96	1744	109.53	7	0	3.99	26.84	42.66
28-Nov-10	1	29	21.5	1	1013.6	63	0	4.1	113.26	23.13	92242	1270.96	1744	109.53	1	0	3.99	26.84	42.66
29-Nov-10	1	32	21	1.5	1012.7	65	0	7.7	113.26	23.13	92242	1270.96	1744	109.53	2	0	3.99	26.84	42.66
30-Nov-10	1	23	20.6	1.3	1011.9	65	0	7.9	113.26	23.13	92242	1270.96	1744	109.53	3	0	3.99	26.84	42.66
1-Dec-10	1	25	19.6	1	1011.4	62	0	8.9	113.26	23.13	92242	1270.96	1744	109.53	4	0	3.99	26.84	42.66
2-Dec-10	1	31	20.2	0.9	1012.5	61	0	9.3	113.26	23.13	92242	1270.96	1744	109.53	5	0	3.99	26.84	42.66
3-Dec-10	1	37	19.5	1.1	1014.7	44	0	9.4	113.26	23.13	92242	1270.96	1744	109.53	6	0	3.99	26.84	42.66
4-Dec-10	1	23	18.9	0.9	1012.7	65	0	8.4	113.26	23.13	92242	1270.96	1744	109.53	7	0	3.99	26.84	42.66
5-Dec-10	1	37	20.9	0.9	1010.1	70	0	6.9	113.26	23.13	92242	1270.96	1744	109.53	1	0	3.99	26.84	42.66
6-Dec-10	1	31	22.3	1.4	1011.1	62	0	8.6	113.26	23.13	92242	1270.96	1744	109.53	2	0	3.99	26.84	42.66
7-Dec-10	1	19	17.7	3.4	1015.8	45	0	2.9	113.26	23.13	92242	1270.96	1744	109.53	3	0	3.99	26.84	42.66
8-Dec-10	1	26	14.7	1.5	1013.9	42	0	9	113.26	23.13	92242	1270.96	1744	109.53	4	0	3.99	26.84	42.66
9-Dec-10	1	18	14.9	1.2	1011.7	46	0	8.9	113.26	23.13	92242	1270.96	1744	109.53	5	0	3.99	26.84	42.66
10-Dec-10	1	26	17	1	1009.2	54	0	0	113.26	23.13	92242	1270.96	1744	109.53	6	0	3.99	26.84	42.66
11-Dec-10	1	30	15.5	0.9	1008.6	82	0.6	0	113.26	23.13	92242	1270.96	1744	109.53	7	0	3.99	26.84	42.66
12-Dec-10	1	20	17.6	0.6	1005.9	84	0.05	0	113.26	23.13	92242	1270.96	1744	109.53	1	0	3.99	26.84	42.66
13-Dec-10	1	22	20.8	0.8	1006.1	86	0	0.8	113.26	23.13	92242	1270.96	1744	109.53	2	0	3.99	26.84	42.66
14-Dec-10	1	14	18.1	1.9	1010	82	0.05	0	113.26	23.13	92242	1270.96	1744	109.53	3	0	3.99	26.84	42.66
15-Dec-10	1	14	13.5	1.6	1011.1	89	5.5	0	113.26	23.13	92242	1270.96	1744	109.53	4	0	3.99	26.84	42.66
16-Dec-10	1	20	6.2	2.5	1019.3	73	12.8	0.7	113.26	23.13	92242	1270.96	1744	109.53	5	0	3.99	26.84	42.66
17-Dec-10	1	30	6.8	1.2	1018	61	0	9.4	113.26	23.13	92242	1270.96	1744	109.53	6	0	3.99	26.84	42.66
18-Dec-10	1	34	10.4	0.7	1014.6	63	0	8.2	113.26	23.13	92242	1270.96	1744	109.53	7	0	3.99	26.84	42.66
19-Dec-10	1	31	16.8	0.6	1014.3	67	0	2.3	113.26	23.13	92242	1270.96	1744	109.53	1	0	3.99	26.84	42.66
20-Dec-10	1	38	18.7	0.7	1011.5	71	0	0.6	113.26	23.13	92242	1270.96	1744	109.53	2	0	3.99	26.84	42.66
21-Dec-10	1	30	19.2	1	1009.6	71	0	5.5	113.26	23.13	92242	1270.96	1744	109.53	3	0	3.99	26.84	42.66
22-Dec-10	1	18	17.5	0.9	1010.2	58	0	8.6	113.26	23.13	92242	1270.96	1744	109.53	4	0	3.99	26.84	42.66
23-Dec-10	1	19	16.3	0.4	1011.2	60	0	6.7	113.26	23.13	92242	1270.96	1744	109.53	5	0	3.99	26.84	42.66
24-Dec-10	1	23	17.5	1	1010.5	65	0	1.7	113.26	23.13	92242	1270.96	1744	109.53	6	0	3.99	26.84	42.66
25-Dec-10	1	30	12.1	2.2	1013.8	81	5.2	0	113.26	23.13	92242	1270.96	1744	109.53	7	0	3.99	26.84	42.66
26-Dec-10	1	18	9.8	2.5	1018.5	56	0.4	9.6	113.26	23.13	92242	1270.96	1744	109.53	1	0	3.99	26.84	42.66
27-Dec-10	1	28	9.9	0.8	1015.6	48	0	9.4	113.26	23.13	92242	1270.96	1744	109.53	2	0	3.99	26.84	42.66
28-Dec-10	1	38	11.4	0.7	1013.9	63	0	9	113.26	23.13	92242	1270.96	1744	109.53	3	0	3.99	26.84	42.66
29-Dec-10	1	34	13.2	0.7	1012.9	69	0	7.6	113.26	23.13	92242	1270.96	1744	109.53	4	0	3.99	26.84	42.66
30-Dec-10	1	22	14.9	1.8	1014.9	55	0	8.8	113.26	23.13	92242	1270.96	1744	109.53	5	0	3.99	26.84	42.66
31-Dec-10	1	25	13.4	1.2	1015.7	30	0	9.2	113.26	23.13	92242	1270.96	1744	109.53	6	0	3.99	26.84	42.66
1-Jan-11	1	32	10.2	2.1	1011.5	48	0	9	113.26	23.13	92242	1270.96	1744	109.53	7	1	3.99	26.84	42.66
2-Jan-11	1	21	9.8	2.8	1012.3	52	0	0	113.26	23.13	92242	1270.96	1744	109.53	1	1	3.99	26.84	42.66
3-Jan-11	1	21	6.9	4.4	1013.9	74	1.7	0	113.26	23.13	92242	1270.96	1744	109.53	2	1	3.99	26.84	42.66
4-Jan-11	1	21	6	3.7	1013.8	85	16.8	0	113.26	23.13	92242	1270.96	1744	109.53	3	0	3.99	26.84	42.66
5-Jan-11	1	13	9	3.2	1011.7	79	0	0	113.26	23.13	92242	1270.96	1744	109.53	4	0	3.99	26.84	42.66
6-Jan-11	1	22	8.7	6.7	1015.6	68	0.3	0	113.26	23.13	92242	1270.96	1744	109.53	5	0	3.99	26.84	42.66
7-Jan-11	1	13	7	4.7	1017.6	46	0	0	113.26	23.13	92242	1270.96	1744	109.53	6	0	3.99	26.84	42.66
8-Jan-11	1	17	10.1	2.3	1013.9	46	0	5.3	113.26	23.13	92242	1270.96	1744	109.53	7	0	3.99	26.84	42.66
9-Jan-11	1	17	11	4.7	1013.5	46	0.05	0.2	113.26	23.13	92242	1270.96	1744	109.53	1	0	3.99	26.84	42.66
10-Jan-11	1	21	9.1	5.3	1013.7	39	0.05	0	113.26	23.13	92242	1270.96	1744	109.53	2	0	3.99	26.84	42.66
11-Jan-11	1	12	5.9	5	1012.5	69	1.4	0	113.26	23.13	92242	1270.96	1744	109.53	3	0	3.99	26.84	42.66
12-Jan-11	1	16	5.5	2.9	1012.2	74	6.4	0	113.26	23.13	92242	1270.96	1744	109.53	4	0	3.99	26.84	42.66
13-Jan-11	1	13	10.3	2.4	1011.5	64	0	0	113.26	23.13	92242	1270.96	1744	109.53	5	0	3.99	26.84	42.66
14-Jan-11	1	13	13.6	2.3	1009.4	63	0	7.4	113.26	23.13	92242	1270.96	1744	109.53	6	0	3.99	26.84	42.66
15-Jan-11	1	17	11.3	6.3	1014.9	47	0	7.6	113.26	23.13	92242	1270.96	1744	109.53	7	0	3.99	26.84	42.66
16-Jan-11	1	11	7.6	3.1	1016.9	45	0	9.1	113.26	23.13	92242	1270.96	1744	109.53	1	0	3.99	26.84	42.66
17-Jan-11	1	11	8.4	2.3	1016.5	53	0	8.2	113.26	23.13	92242	1270.96	1744	109.53	2	0	3.99	26.84	42.66
18-Jan-11	1	9	11.3	3.7	1013.1	48	0	7.4	113.26	23.13	92242	1270.96	1744	109.53	3	0	3.99	26.84	42.66
19-Jan-11	1	7	12.3	3.3	1010.7	45	0	7.5	113.26	23.13	92242	1270.96	1744	109.53	4	0	3.99	26.84	42.66
20-Jan-11	1	14	9.9	5.2	1010.7	64	0	0	113.26	23.13	92242	1270.96	1744	109.53	5	0	3.99	26.84	42.66
21-Jan-11	1	9	9.1	5.4	1013	56	0	8.6	113.26	23.13	92242	1270.96	1744	109.53	6	0	3.99	26.84	42.66
22-Jan-11	1	9	7.1	3.8	1014.7	63	0	0.9	113.26	23.13	92242	1270.96	1744	109.53	7	0	3.99	26.84	42.66
23-Jan-11	1	4	10.5	4.6	1014.8	60	0	0	113.26	23.13	92242	1270.96	1744	109.53	1	0	3.99	26.84	42.66
24-Jan-11	1	12	9	3.9	1016.6	58	0	0	113.26	23.13	92242	1270.96	1744	109.53	2	0	3.99	26.84	42.66
25-Jan-11	1	5	9.9	3	1017	61	0	0	113.26	23.13	92242	1270.96	1744	109.53	3	0	3.99	26.84	42.66
26-Jan-11	1	5	11.4	3.2	1017.2	63	0	6.8	113.26	23.13	92242	1270.96	1744	109.53	4	0	3.99	26.84	42.66
27-Jan-11	1	8	13.4	2.6	1016.7	59	0	6.3	113.26	23.13	92242	1270.96	1744	109.53	5	0	3.99	26.84	42.66
28-Jan-11	1	1	12.4	6.5	1017.1	54	0	5.9	113.26	23.13	92242	1270.96	1744	109.53	6	0	3.99	26.84	42.66
29-Jan-11	1	3	9.4	5.8	1018.9	50	0	8.2	113.26	23.13	92242	1270.96	1744	109.53	7	0	3.99	26.84	42.66
30-Jan-11	1	1	8.7	4.8	1019.7	47	0	8.5	113.26	23.13	92242	1270.96	1744	109.53	1	0	3.99	26.84	42.66
31-Jan-11	1	0	10.4	2.8	1017.9	44	0	9	113.26	23.13	92242	1270.96	1744	109.53	2	0	3.99	26.84	42.66
1-Feb-11	1	3	12.2	3.2	1015.1	46	0.05	4.9	113.26	23.13	92242	1270.96	1744	109.53	3	0	3.99	26.84	42.66
2-Feb-11	1	3	13.4	2.9	1013.1	48	0	7	113.26	23.13	92242	1270.96	1744	109.53	4	1	3.99	26.84	42.66
3-Feb-11	1	4	15	1.7	1011.5	64	0	5.3	113.26	23.13	92242	1270.96	1744	109.53	5	1	3.99	26.84	42.66
4-Feb-11	1	2	14.8	1.7	1009.1	69	0	9	113.26	23.13	92242	1270.96	1744	109.53	6	1	3.99	26.84	42.66
5-Feb-11	1	7	14.6	1.9	1009	72	0	8	113.26	23.13	92242	1270.96	1744	109.53	7	1	3.99	26.84	42.66
6-Feb-11	1	8	15.5	2.2	1007.7	69	0	5.5	113.26	23.13	92242	1270.96	1744	109.53	1	1	3.99	26.84	42.66
7-Feb-11	1	5	17.9	1.7	1004	67	0	4.8	113.26	23.13	92242	1270.96	1744	109.53	2	1	3.99	26.84	42.66
8-Feb-11	1	8	17.7	2	1001.4	76	0	6	113.26	23.13	92242	1270.96	1744	109.53	3	1	3.99	26.84	42.66
9-Feb-11	1	7	19.2	2.2	1001.4	81	0	6.3	113.26	23.13	92242	1270.96	1744	109.53	4	0	3.99	26.84	42.66
10-Feb-11	1	10	20.1	1.8	1003.7	67	0	7.8	113.26	23.13	92242	1270.96	1744	109.53	5	0	3.99	26.84	42.66
11-Feb-11	1	6	14.2	4.8	1009.5	64	0	0	113.26	23.13	92242	1270.96	1744	109.53	6	0	3.99	26.84	42.66
12-Feb-11	1	8	11.3	2.7	1012.2	70	0	0	113.26	23.13	92242	1270.96	1744	109.53	7	0	3.99	26.84	42.66
13-Feb-11	1	6	9.2	4.8	1010.5	92	24.8	0	113.26	23.13	92242	1270.96	1744	109.53	1	0	3.99	26.84	42.66
14-Feb-11	1	11	9.4	3.8	1013.6	64	0	4.8	113.26	23.13	92242	1270.96	1744	109.53	2	0	3.99	26.84	42.66
15-Feb-11	1	9	7.2	3.7	1013.8	91	11.8	0	113.26	23.13	92242	1270.96	1744	109.53	3	0	3.99	26.84	42.66
16-Feb-11	1	6	8.2	2.7	1010	97	1.2	0	113.26	23.13	92242	1270.96	1744	109.53	4	0	3.99	26.84	42.66
17-Feb-11	1	4	10.6	3.4	1008.3	93	0.1	0	113.26	23.13	92242	1270.96	1744	109.53	5	0	3.99	26.84	42.66
18-Feb-11	1	7	10.1	3.5	1009	90	0.4	0	113.26	23.13	92242	1270.96	1744	109.53	6	0	3.99	26.84	42.66
19-Feb-11	1	5	9.5	3.2	1010.8	95	6.9	0	113.26	23.13	92242	1270.96	1744	109.53	7	0	3.99	26.84	42.66
20-Feb-11	1	6	13	1.7	1011.9	71	0	1.6	113.26	23.13	92242	1270.96	1744	109.53	1	0	3.99	26.84	42.66
21-Feb-11	1	5	14.6	1.8	1011.2	76	0.05	0	113.26	23.13	92242	1270.96	1744	109.53	2	0	3.99	26.84	42.66
22-Feb-11	1	7	15.1	1.5	1010.5	83	0.05	0	113.26	23.13	92242	1270.96	1744	109.53	3	0	3.99	26.84	42.66
23-Feb-11	1	4	17	1.3	1009.6	80	0	0	113.26	23.13	92242	1270.96	1744	109.53	4	0	3.99	26.84	42.66
24-Feb-11	1	8	17.9	1.8	1007.6	81	0	5.7	113.26	23.13	92242	1270.96	1744	109.53	5	0	3.99	26.84	42.66
25-Feb-11	1	4	19.3	1.9	1007.3	80	0	9.4	113.26	23.13	92242	1270.96	1744	109.53	6	0	3.99	26.84	42.66
26-Feb-11	1	4	20	1.4	1008.8	73	0	5.2	113.26	23.13	92242	1270.96	1744	109.53	7	0	3.99	26.84	42.66
27-Feb-11	1	3	20.3	1.8	1008	81	0.05	3.2	113.26	23.13	92242	1270.96	1744	109.53	1	0	3.99	26.84	42.66
28-Feb-11	1	3	19.8	1.6	1005.8	80	0	7.3	113.26	23.13	92242	1270.96	1744	109.53	2	0	3.99	26.84	42.66
1-Mar-11	1	8	18.7	3.7	1006.5	78	0	7.4	113.26	23.13	92242	1270.96	1744	109.53	3	0	3.99	26.84	42.66
2-Mar-11	1	4	15.3	3.6	1010.1	67	0	3.6	113.26	23.13	92242	1270.96	1744	109.53	4	0	3.99	26.84	42.66
3-Mar-11	1	7	16.9	4.1	1010.6	68	0	5.4	113.26	23.13	92242	1270.96	1744	109.53	5	0	3.99	26.84	42.66
4-Mar-11	1	9	15	2.9	1011.8	60	0	5.4	113.26	23.13	92242	1270.96	1744	109.53	6	0	3.99	26.84	42.66
5-Mar-11	1	14	17.4	2	1009.6	70	0	1.2	113.26	23.13	92242	1270.96	1744	109.53	7	0	3.99	26.84	42.66
6-Mar-11	1	3	19.9	1.9	1006.4	79	0.05	0	113.26	23.13	92242	1270.96	1744	109.53	1	0	3.99	26.84	42.66
7-Mar-11	1	6	15.9	7.3	1010	65	0	4.5	113.26	23.13	92242	1270.96	1744	109.53	2	0	3.99	26.84	42.66
8-Mar-11	1	5	12.2	1.9	1012.9	83	1.4	0	113.26	23.13	92242	1270.96	1744	109.53	3	0	3.99	26.84	42.66
9-Mar-11	1	9	12.6	2.6	1014	96	11.3	0	113.26	23.13	92242	1270.96	1744	109.53	4	0	3.99	26.84	42.66
10-Mar-11	1	13	13.6	2.9	1014.7	88	3.1	0.3	113.26	23.13	92242	1270.96	1744	109.53	5	0	3.99	26.84	42.66
11-Mar-11	1	10	14.1	3	1012.3	83	0.05	0	113.26	23.13	92242	1270.96	1744	109.53	6	0	3.99	26.84	42.66
12-Mar-11	1	12	15.8	1.8	1010	85	0	0	113.26	23.13	92242	1270.96	1744	109.53	7	0	3.99	26.84	42.66
13-Mar-11	1	16	19	2.3	1007.2	80	0	5.7	113.26	23.13	92242	1270.96	1744	109.53	1	0	3.99	26.84	42.66
14-Mar-11	1	14	20	1.1	1006.4	85	0	6.6	113.26	23.13	92242	1270.96	1744	109.53	2	0	3.99	26.84	42.66
15-Mar-11	1	9	15.9	5.3	1010.7	82	0.05	1.8	113.26	23.13	92242	1270.96	1744	109.53	3	0	3.99	26.84	42.66
16-Mar-11	1	13	12.4	6	1016.1	43	0.05	3	113.26	23.13	92242	1270.96	1744	109.53	4	0	3.99	26.84	42.66
17-Mar-11	1	11	13.7	2.2	1014.4	49	0	0.4	113.26	23.13	92242	1270.96	1744	109.53	5	0	3.99	26.84	42.66
18-Mar-11	1	14	11.7	3.4	1010.7	86	4.5	0	113.26	23.13	92242	1270.96	1744	109.53	6	0	3.99	26.84	42.66
19-Mar-11	1	16	14.4	1.8	1005.7	99	28.9	0	113.26	23.13	92242	1270.96	1744	109.53	7	0	3.99	26.84	42.66
20-Mar-11	1	25	18.6	1.7	1003.1	96	0.1	0	113.26	23.13	92242	1270.96	1744	109.53	1	0	3.99	26.84	42.66
21-Mar-11	1	16	23	2.1	1003.1	89	0	0	113.26	23.13	92242	1270.96	1744	109.53	2	0	3.99	26.84	42.66
22-Mar-11	1	14	16	4.9	1010.3	80	0	0	113.26	23.13	92242	1270.96	1744	109.53	3	0	3.99	26.84	42.66
23-Mar-11	1	17	13.4	3.5	1014.1	65	0	0	113.26	23.13	92242	1270.96	1744	109.53	4	0	3.99	26.84	42.66
24-Mar-11	1	17	13.7	4.6	1014.9	68	0	0	113.26	23.13	92242	1270.96	1744	109.53	5	0	3.99	26.84	42.66
25-Mar-11	1	35	15.2	3.8	1015.7	57	0	0.7	113.26	23.13	92242	1270.96	1744	109.53	6	0	3.99	26.84	42.66
26-Mar-11	1	19	15.3	4.1	1015.3	55	0	0.4	113.26	23.13	92242	1270.96	1744	109.53	7	0	3.99	26.84	42.66
27-Mar-11	1	27	12.3	3.1	1015.2	71	0.05	0	113.26	23.13	92242	1270.96	1744	109.53	1	0	3.99	26.84	42.66
28-Mar-11	1	36	16.1	3.1	1014.3	60	0.05	9.1	113.26	23.13	92242	1270.96	1744	109.53	2	0	3.99	26.84	42.66
29-Mar-11	1	31	16	1.8	1014.3	65	0	3.9	113.26	23.13	92242	1270.96	1744	109.53	3	0	3.99	26.84	42.66
30-Mar-11	1	24	16.5	1.2	1012.7	67	0.05	0	113.26	23.13	92242	1270.96	1744	109.53	4	0	3.99	26.84	42.66
31-Mar-11	1	23	18.5	1.8	1010.3	57	0	6.4	113.26	23.13	92242	1270.96	1744	109.53	5	0	3.99	26.84	42.66
1-Apr-11	1	32	19.5	2.1	1008	67	0	10.3	113.26	23.13	92242	1270.96	1744	109.53	6	0	3.99	26.84	42.66
2-Apr-11	1	33	20.8	0.9	1006.5	77	0	8	113.26	23.13	92242	1270.96	1744	109.53	7	0	3.99	26.84	42.66
3-Apr-11	1	26	22.2	1.7	1005.2	79	0	1.4	113.26	23.13	92242	1270.96	1744	109.53	1	1	3.99	26.84	42.66
4-Apr-11	1	18	16.5	5.1	1009.2	70	0	0	113.26	23.13	92242	1270.96	1744	109.53	2	1	3.99	26.84	42.66
5-Apr-11	1	30	17.6	1.7	1010.6	69	0	0	113.26	23.13	92242	1270.96	1744	109.53	3	1	3.99	26.84	42.66
6-Apr-11	1	30	19.5	1.2	1009.5	67	0	4.4	113.26	23.13	92242	1270.96	1744	109.53	4	0	3.99	26.84	42.66
7-Apr-11	1	30	21.6	1.6	1008.5	69	0	5	113.26	23.13	92242	1270.96	1744	109.53	5	0	3.99	26.84	42.66
8-Apr-11	1	29	22.2	1.4	1008.7	83	0	2.7	113.26	23.13	92242	1270.96	1744	109.53	6	0	3.99	26.84	42.66
9-Apr-11	1	41	22.6	1.7	1010.6	76	0	2.7	113.26	23.13	92242	1270.96	1744	109.53	7	0	3.99	26.84	42.66
10-Apr-11	1	40	22.4	1.1	1009.9	78	0	5.6	113.26	23.13	92242	1270.96	1744	109.53	1	0	3.99	26.84	42.66
11-Apr-11	1	49	23.4	1.2	1006.7	76	0	8.3	113.26	23.13	92242	1270.96	1744	109.53	2	0	3.99	26.84	42.66
12-Apr-11	1	54	23.9	3.1	1008.8	62	0	1.9	113.26	23.13	92242	1270.96	1744	109.53	3	0	3.99	26.84	42.66
13-Apr-11	1	59	23.8	2	1008.3	65	0	5	113.26	23.13	92242	1270.96	1744	109.53	4	0	3.99	26.84	42.66
14-Apr-11	1	42	22.9	2.2	1004.5	76	0	8.1	113.26	23.13	92242	1270.96	1744	109.53	5	0	3.99	26.84	42.66
15-Apr-11	1	48	23.6	1.5	1002.1	76	0	2.8	113.26	23.13	92242	1270.96	1744	109.53	6	0	3.99	26.84	42.66
16-Apr-11	1	52	25.8	2.3	1001.4	76	0	0.6	113.26	23.13	92242	1270.96	1744	109.53	7	0	3.99	26.84	42.66
17-Apr-11	1	44	23.5	2.4	1000.5	91	10.3	0.7	113.26	23.13	92242	1270.96	1744	109.53	1	0	3.99	26.84	42.66
18-Apr-11	1	50	23	3.7	1002.3	66	0.05	7.5	113.26	23.13	92242	1270.96	1744	109.53	2	0	3.99	26.84	42.66
19-Apr-11	1	47	23.9	2.6	1006	61	0	10.3	113.26	23.13	92242	1270.96	1744	109.53	3	0	3.99	26.84	42.66
20-Apr-11	1	65	22.1	2.7	1008.3	72	0	8.5	113.26	23.13	92242	1270.96	1744	109.53	4	0	3.99	26.84	42.66
21-Apr-11	1	53	23	2.1	1006.3	69	0	3.7	113.26	23.13	92242	1270.96	1744	109.53	5	0	3.99	26.84	42.66
22-Apr-11	1	49	24	2.7	1003.8	73	0.05	1.5	113.26	23.13	92242	1270.96	1744	109.53	6	0	3.99	26.84	42.66
23-Apr-11	1	40	22.7	3.2	1006.1	63	0.05	5.2	113.26	23.13	92242	1270.96	1744	109.53	7	0	3.99	26.84	42.66
24-Apr-11	1	51	22.3	1.7	1006.5	67	0	6.9	113.26	23.13	92242	1270.96	1744	109.53	1	0	3.99	26.84	42.66
25-Apr-11	1	63	23.6	1.6	1004.3	62	0	7	113.26	23.13	92242	1270.96	1744	109.53	2	0	3.99	26.84	42.66
26-Apr-11	1	67	23.9	1.7	1001.6	69	0	9	113.26	23.13	92242	1270.96	1744	109.53	3	0	3.99	26.84	42.66
27-Apr-11	1	50	26.5	1.2	999.4	71	0	8.5	113.26	23.13	92242	1270.96	1744	109.53	4	0	3.99	26.84	42.66
28-Apr-11	1	51	26.3	2.5	1001	78	0	3.1	113.26	23.13	92242	1270.96	1744	109.53	5	0	3.99	26.84	42.66
29-Apr-11	1	55	23	2.3	1003	90	16.7	0	113.26	23.13	92242	1270.96	1744	109.53	6	0	3.99	26.84	42.66
30-Apr-11	1	63	24.2	1.6	1002.2	89	0.9	0	113.26	23.13	92242	1270.96	1744	109.53	7	0	3.99	26.84	42.66
1-May-11	1	92	25.7	2	1001.8	89	2	0	113.26	23.13	92242	1270.96	1744	109.53	1	1	3.99	26.84	42.66
2-May-11	1	83	26.2	3.3	1001	85	1.2	0.4	113.26	23.13	92242	1270.96	1744	109.53	2	1	3.99	26.84	42.66
3-May-11	1	114	22.7	3.5	1001.2	93	29.2	0	113.26	23.13	92242	1270.96	1744	109.53	3	1	3.99	26.84	42.66
4-May-11	1	95	18.6	2.9	1003.3	93	9.6	0	113.26	23.13	92242	1270.96	1744	109.53	4	0	3.99	26.84	42.66
5-May-11	1	110	20.3	1.6	1003.1	94	0.6	0	113.26	23.13	92242	1270.96	1744	109.53	5	0	3.99	26.84	42.66
6-May-11	1	139	24.7	2	1001.3	88	0.6	0	113.26	23.13	92242	1270.96	1744	109.53	6	0	3.99	26.84	42.66
7-May-11	1	121	25.2	2.8	999.8	90	12.6	0.9	113.26	23.13	92242	1270.96	1744	109.53	7	0	3.99	26.84	42.66
8-May-11	1	167	26.1	2.2	999.8	82	0.05	0.9	113.26	23.13	92242	1270.96	1744	109.53	1	0	3.99	26.84	42.66
9-May-11	1	173	27.1	2.5	999	73	0	8	113.26	23.13	92242	1270.96	1744	109.53	2	0	3.99	26.84	42.66
10-May-11	1	199	28.1	3.1	998	76	0	7	113.26	23.13	92242	1270.96	1744	109.53	3	0	3.99	26.84	42.66
11-May-11	1	165	27.8	1.6	997.6	82	8.4	4.8	113.26	23.13	92242	1270.96	1744	109.53	4	0	3.99	26.84	42.66
12-May-11	1	193	26.8	2.3	999.2	85	20	6.3	113.26	23.13	92242	1270.96	1744	109.53	5	0	3.99	26.84	42.66
13-May-11	1	210	22.8	3.7	1002.5	91	19.5	0	113.26	23.13	92242	1270.96	1744	109.53	6	0	3.99	26.84	42.66
14-May-11	1	202	22.6	2.3	1004.3	87	0.2	0	113.26	23.13	92242	1270.96	1744	109.53	7	0	3.99	26.84	42.66
15-May-11	1	278	24.1	1.4	1005.6	91	1	0	113.26	23.13	92242	1270.96	1744	109.53	1	0	3.99	26.84	42.66
16-May-11	1	321	24.9	2.7	1004.9	86	11.4	1.3	113.26	23.13	92242	1270.96	1744	109.53	2	0	3.99	26.84	42.66
17-May-11	1	325	24.5	2.7	1003.3	71	0.1	10	113.26	23.13	92242	1270.96	1744	109.53	3	0	3.99	26.84	42.66
18-May-11	1	314	25.5	1.6	1001.9	62	0	10.6	113.26	23.13	92242	1270.96	1744	109.53	4	0	3.99	26.84	42.66
19-May-11	1	290	25.6	1.5	1001.8	62	0	9.3	113.26	23.13	92242	1270.96	1744	109.53	5	0	3.99	26.84	42.66
20-May-11	1	415	27.1	1.6	1000.1	72	0	7.1	113.26	23.13	92242	1270.96	1744	109.53	6	0	3.99	26.84	42.66
21-May-11	1	335	26.3	2.2	998.8	81	10.3	0.5	113.26	23.13	92242	1270.96	1744	109.53	7	0	3.99	26.84	42.66
22-May-11	1	314	24.9	2.4	997.3	91	54.3	0	113.26	23.13	92242	1270.96	1744	109.53	1	0	3.99	26.84	42.66
23-May-11	1	359	21.5	4.7	1000.4	77	4.3	0	113.26	23.13	92242	1270.96	1744	109.53	2	0	3.99	26.84	42.66
24-May-11	1	365	22.3	3.3	1002.1	66	0	4.5	113.26	23.13	92242	1270.96	1744	109.53	3	0	3.99	26.84	42.66
25-May-11	1	383	23.4	2.2	1002.6	65	0	2.7	113.26	23.13	92242	1270.96	1744	109.53	4	0	3.99	26.84	42.66
26-May-11	1	320	24.3	2.5	1001.9	65	0	11	113.26	23.13	92242	1270.96	1744	109.53	5	0	3.99	26.84	42.66
27-May-11	1	314	26.4	3	999.9	58	0	5.6	113.26	23.13	92242	1270.96	1744	109.53	6	0	3.99	26.84	42.66
28-May-11	1	259	26.5	4.3	998.8	57	0	11.4	113.26	23.13	92242	1270.96	1744	109.53	7	0	3.99	26.84	42.66
29-May-11	1	256	26.8	2.1	1002	62	0	11.2	113.26	23.13	92242	1270.96	1744	109.53	1	0	3.99	26.84	42.66
30-May-11	1	304	27	2.1	1003.1	66	0	4.9	113.26	23.13	92242	1270.96	1744	109.53	2	0	3.99	26.84	42.66
31-May-11	1	197	26.2	1.7	999.3	68	0	10.9	113.26	23.13	92242	1270.96	1744	109.53	3	0	3.99	26.84	42.66
1-Jun-11	1	227	27.6	2	998.1	73	0	8.9	113.26	23.13	92242	1270.96	1744	109.53	4	0	3.99	26.84	42.66
2-Jun-11	1	219	29	2.2	1000.7	72	0	3.9	113.26	23.13	92242	1270.96	1744	109.53	5	0	3.99	26.84	42.66
3-Jun-11	1	204	28.9	4.1	1000.6	69	0	8.4	113.26	23.13	92242	1270.96	1744	109.53	6	0	3.99	26.84	42.66
4-Jun-11	1	220	27.9	4.3	1000	82	0.3	1.9	113.26	23.13	92242	1270.96	1744	109.53	7	1	3.99	26.84	42.66
5-Jun-11	1	194	29.4	3.8	1000.5	77	0	7.5	113.26	23.13	92242	1270.96	1744	109.53	1	1	3.99	26.84	42.66
6-Jun-11	1	283	29.1	3	999.9	78	0.1	6.1	113.26	23.13	92242	1270.96	1744	109.53	2	1	3.99	26.84	42.66
7-Jun-11	1	271	28.9	2.5	998.4	79	6	7.1	113.26	23.13	92242	1270.96	1744	109.53	3	0	3.99	26.84	42.66
8-Jun-11	1	279	28.6	1.8	997.9	84	3.7	4.7	113.26	23.13	92242	1270.96	1744	109.53	4	0	3.99	26.84	42.66
9-Jun-11	1	252	30.3	3.7	997.4	73	0	9.2	113.26	23.13	92242	1270.96	1744	109.53	5	0	3.99	26.84	42.66
10-Jun-11	1	289	30.5	2.7	995.6	68	0	7.3	113.26	23.13	92242	1270.96	1744	109.53	6	0	3.99	26.84	42.66
11-Jun-11	1	286	27.8	1.5	996.2	87	9.5	3.7	113.26	23.13	92242	1270.96	1744	109.53	7	0	3.99	26.84	42.66
12-Jun-11	1	286	27	2.2	999	89	106.6	0.4	113.26	23.13	92242	1270.96	1744	109.53	1	0	3.99	26.84	42.66
13-Jun-11	1	313	28.2	2.2	999.4	83	4.2	4	113.26	23.13	92242	1270.96	1744	109.53	2	0	3.99	26.84	42.66
14-Jun-11	1	341	27.8	2.7	998.3	87	3.1	5.8	113.26	23.13	92242	1270.96	1744	109.53	3	0	3.99	26.84	42.66
15-Jun-11	1	307	29.3	3.3	997.1	79	0	9.3	113.26	23.13	92242	1270.96	1744	109.53	4	0	3.99	26.84	42.66
16-Jun-11	1	286	26.5	2.4	997	87	50.6	0	113.26	23.13	92242	1270.96	1744	109.53	5	0	3.99	26.84	42.66
17-Jun-11	1	306	26.6	2.1	998.1	90	9.9	0.1	113.26	23.13	92242	1270.96	1744	109.53	6	0	3.99	26.84	42.66
18-Jun-11	1	325	29	2.8	997.6	78	0	9	113.26	23.13	92242	1270.96	1744	109.53	7	0	3.99	26.84	42.66
19-Jun-11	1	329	27.5	1.7	996.4	85	18.8	5.5	113.26	23.13	92242	1270.96	1744	109.53	1	0	3.99	26.84	42.66
20-Jun-11	1	418	28.8	1.6	996.3	82	0	8.3	113.26	23.13	92242	1270.96	1744	109.53	2	0	3.99	26.84	42.66
21-Jun-11	1	376	28.1	1.3	994.9	84	25.6	7.4	113.26	23.13	92242	1270.96	1744	109.53	3	0	3.99	26.84	42.66
22-Jun-11	1	332	27.2	3.1	991.5	82	9.1	2.9	113.26	23.13	92242	1270.96	1744	109.53	4	0	3.99	26.84	42.66
23-Jun-11	1	365	27.2	3.2	990.8	84	14.4	3.2	113.26	23.13	92242	1270.96	1744	109.53	5	0	3.99	26.84	42.66
24-Jun-11	1	399	28	1.8	991.8	83	7.2	6.4	113.26	23.13	92242	1270.96	1744	109.53	6	0	3.99	26.84	42.66
25-Jun-11	1	320	28.4	1.7	992	83	0.05	6.8	113.26	23.13	92242	1270.96	1744	109.53	7	0	3.99	26.84	42.66
26-Jun-11	1	325	26.7	2	994.8	90	84.1	3.2	113.26	23.13	92242	1270.96	1744	109.53	1	0	3.99	26.84	42.66
27-Jun-11	1	377	27.9	1.4	995.4	84	15.9	6.8	113.26	23.13	92242	1270.96	1744	109.53	2	0	3.99	26.84	42.66
28-Jun-11	1	384	25.8	2.2	996	95	38.9	2.1	113.26	23.13	92242	1270.96	1744	109.53	3	0	3.99	26.84	42.66
29-Jun-11	1	286	25.2	2	997	94	66.7	0	113.26	23.13	92242	1270.96	1744	109.53	4	0	3.99	26.84	42.66
30-Jun-11	1	297	25.8	2.2	998.7	93	19.1	1	113.26	23.13	92242	1270.96	1744	109.53	5	0	3.99	26.84	42.66
1-Jul-11	1	370	28.1	3.3	1000.2	85	12.4	3.2	113.26	23.13	92242	1270.96	1744	109.53	6	0	3.99	26.84	42.66
2-Jul-11	1	350	28.6	2.6	999.5	82	0	9.3	113.26	23.13	92242	1270.96	1744	109.53	7	0	3.99	26.84	42.66
3-Jul-11	1	346	28.9	1.8	999.4	80	0	8.8	113.26	23.13	92242	1270.96	1744	109.53	1	0	3.99	26.84	42.66
4-Jul-11	1	416	29.9	0.9	1000.6	75	0	9.9	113.26	23.13	92242	1270.96	1744	109.53	2	0	3.99	26.84	42.66
5-Jul-11	1	356	30.1	2.2	999.4	72	0	11.2	113.26	23.13	92242	1270.96	1744	109.53	3	0	3.99	26.84	42.66
6-Jul-11	1	336	30.1	2.9	996.1	71	0	9.7	113.26	23.13	92242	1270.96	1744	109.53	4	0	3.99	26.84	42.66
7-Jul-11	1	303	30.2	2.7	995.4	73	0	9.4	113.26	23.13	92242	1270.96	1744	109.53	5	0	3.99	26.84	42.66
8-Jul-11	1	331	30.8	1.9	996.1	74	0	9.3	113.26	23.13	92242	1270.96	1744	109.53	6	0	3.99	26.84	42.66
9-Jul-11	1	312	27.1	1.4	995.7	88	32.1	1.5	113.26	23.13	92242	1270.96	1744	109.53	7	0	3.99	26.84	42.66
10-Jul-11	1	355	28.4	1.5	994.2	84	0	6.3	113.26	23.13	92242	1270.96	1744	109.53	1	0	3.99	26.84	42.66
11-Jul-11	1	315	27.9	2.3	993.5	85	61.1	5.6	113.26	23.13	92242	1270.96	1744	109.53	2	0	3.99	26.84	42.66
12-Jul-11	1	293	26.5	1.4	993.6	94	20.8	2	113.26	23.13	92242	1270.96	1744	109.53	3	0	3.99	26.84	42.66
13-Jul-11	1	270	28.9	1.7	994.2	82	0.2	8.1	113.26	23.13	92242	1270.96	1744	109.53	4	0	3.99	26.84	42.66
14-Jul-11	1	290	28.1	2.3	994.3	83	21.6	5	113.26	23.13	92242	1270.96	1744	109.53	5	0	3.99	26.84	42.66
15-Jul-11	1	282	27.6	1.5	993.8	87	38.5	4.5	113.26	23.13	92242	1270.96	1744	109.53	6	0	3.99	26.84	42.66
16-Jul-11	1	302	25.8	1.2	993.4	95	93.8	0	113.26	23.13	92242	1270.96	1744	109.53	7	0	3.99	26.84	42.66
17-Jul-11	1	269	27.7	1.4	992.2	84	1.9	4.2	113.26	23.13	92242	1270.96	1744	109.53	1	0	3.99	26.84	42.66
18-Jul-11	1	241	27.2	1	991.3	87	7.5	3.9	113.26	23.13	92242	1270.96	1744	109.53	2	0	3.99	26.84	42.66
19-Jul-11	1	265	24.8	1	992.4	94	1.3	0	113.26	23.13	92242	1270.96	1744	109.53	3	0	3.99	26.84	42.66
20-Jul-11	1	300	26.7	1.2	993.5	91	43.1	0.8	113.26	23.13	92242	1270.96	1744	109.53	4	0	3.99	26.84	42.66
21-Jul-11	1	239	28.7	2.3	995.8	78	0	6.6	113.26	23.13	92242	1270.96	1744	109.53	5	0	3.99	26.84	42.66
22-Jul-11	1	225	28.3	2.5	997.5	82	1.9	6.6	113.26	23.13	92242	1270.96	1744	109.53	6	0	3.99	26.84	42.66
23-Jul-11	1	244	29.8	1.8	998.8	76	0	10.9	113.26	23.13	92242	1270.96	1744	109.53	7	0	3.99	26.84	42.66
24-Jul-11	1	239	29.6	0.9	999.2	79	0	10.7	113.26	23.13	92242	1270.96	1744	109.53	1	0	3.99	26.84	42.66
25-Jul-11	1	229	30.3	1.2	998.1	80	0	9.3	113.26	23.13	92242	1270.96	1744	109.53	2	0	3.99	26.84	42.66
26-Jul-11	1	259	30.8	2.4	998.5	70	0	9	113.26	23.13	92242	1270.96	1744	109.53	3	0	3.99	26.84	42.66
27-Jul-11	1	206	29.5	1.3	999.2	75	0	6.8	113.26	23.13	92242	1270.96	1744	109.53	4	0	3.99	26.84	42.66
28-Jul-11	1	199	28.9	2.1	997.1	79	2.5	10.6	113.26	23.13	92242	1270.96	1744	109.53	5	0	3.99	26.84	42.66
29-Jul-11	1	212	27.7	2.7	995.2	83	1	6	113.26	23.13	92242	1270.96	1744	109.53	6	0	3.99	26.84	42.66
30-Jul-11	1	189	26.6	1.5	996.3	88	11.8	5.1	113.26	23.13	92242	1270.96	1744	109.53	7	0	3.99	26.84	42.66
31-Jul-11	1	167	27.3	1.7	996.9	86	12	6.6	113.26	23.13	92242	1270.96	1744	109.53	1	0	3.99	26.84	42.66
1-Aug-11	1	188	27.9	2.4	997.3	86	0	4	113.26	23.13	92242	1270.96	1744	109.53	2	0	3.99	26.84	42.66
2-Aug-11	1	159	29.3	1.7	998.3	78	0	10.6	113.26	23.13	92242	1270.96	1744	109.53	3	0	3.99	26.84	42.66
3-Aug-11	1	154	30	1.7	997.5	72	0	11.5	113.26	23.13	92242	1270.96	1744	109.53	4	0	3.99	26.84	42.66
4-Aug-11	1	180	29.4	1.5	994.7	78	0	9.5	113.26	23.13	92242	1270.96	1744	109.53	5	0	3.99	26.84	42.66
5-Aug-11	1	150	29.9	1	992.8	76	0	8	113.26	23.13	92242	1270.96	1744	109.53	6	0	3.99	26.84	42.66
6-Aug-11	1	166	30.1	1.4	991.7	76	0	7.8	113.26	23.13	92242	1270.96	1744	109.53	7	0	3.99	26.84	42.66
7-Aug-11	1	172	30.3	1.3	993.4	78	0	7.7	113.26	23.13	92242	1270.96	1744	109.53	1	0	3.99	26.84	42.66
8-Aug-11	1	153	27.3	1.8	995.9	88	2.3	3.3	113.26	23.13	92242	1270.96	1744	109.53	2	0	3.99	26.84	42.66
9-Aug-11	1	160	26.7	1.8	996.1	90	5.7	0.3	113.26	23.13	92242	1270.96	1744	109.53	3	0	3.99	26.84	42.66
10-Aug-11	1	174	26.7	2.4	997.3	88	12.8	2.2	113.26	23.13	92242	1270.96	1744	109.53	4	0	3.99	26.84	42.66
11-Aug-11	1	142	26.2	1.4	999.9	92	13.7	1	113.26	23.13	92242	1270.96	1744	109.53	5	0	3.99	26.84	42.66
12-Aug-11	1	152	28.9	2	999.6	81	2.3	9.2	113.26	23.13	92242	1270.96	1744	109.53	6	0	3.99	26.84	42.66
13-Aug-11	1	147	29.5	1.8	1000.3	76	0	9.8	113.26	23.13	92242	1270.96	1744	109.53	7	0	3.99	26.84	42.66
14-Aug-11	1	185	29.6	2.5	1001.8	75	0	7.7	113.26	23.13	92242	1270.96	1744	109.53	1	0	3.99	26.84	42.66
15-Aug-11	1	177	30.3	2.1	1002.6	71	0	10.7	113.26	23.13	92242	1270.96	1744	109.53	2	0	3.99	26.84	42.66
16-Aug-11	1	150	30	2.1	1001.5	71	0	9.7	113.26	23.13	92242	1270.96	1744	109.53	3	0	3.99	26.84	42.66
17-Aug-11	1	165	28.6	1.8	1001	79	0.05	7.1	113.26	23.13	92242	1270.96	1744	109.53	4	0	3.99	26.84	42.66
18-Aug-11	1	157	27.9	2.2	1001.8	80	0.3	8.4	113.26	23.13	92242	1270.96	1744	109.53	5	0	3.99	26.84	42.66
19-Aug-11	1	156	27.8	1.2	1002.9	82	0	9	113.26	23.13	92242	1270.96	1744	109.53	6	0	3.99	26.84	42.66
20-Aug-11	1	173	28.5	1.4	1003	73	0	10.6	113.26	23.13	92242	1270.96	1744	109.53	7	0	3.99	26.84	42.66
21-Aug-11	1	152	28.7	1.1	1001.8	80	0	6.9	113.26	23.13	92242	1270.96	1744	109.53	1	0	3.99	26.84	42.66
22-Aug-11	1	156	29.2	1.7	999.9	78	0	9.1	113.26	23.13	92242	1270.96	1744	109.53	2	0	3.99	26.84	42.66
23-Aug-11	1	157	30.4	1.5	998.1	74	0	9.6	113.26	23.13	92242	1270.96	1744	109.53	3	0	3.99	26.84	42.66
24-Aug-11	1	128	29.2	1.7	997.7	76	0.3	5.3	113.26	23.13	92242	1270.96	1744	109.53	4	0	3.99	26.84	42.66
25-Aug-11	1	111	28.2	3.5	998.3	75	0	9.4	113.26	23.13	92242	1270.96	1744	109.53	5	0	3.99	26.84	42.66
26-Aug-11	1	130	28.8	2.9	998.6	68	0	9.8	113.26	23.13	92242	1270.96	1744	109.53	6	0	3.99	26.84	42.66
27-Aug-11	1	150	29.4	2.8	997.2	68	0	11.1	113.26	23.13	92242	1270.96	1744	109.53	7	0	3.99	26.84	42.66
28-Aug-11	1	155	29.6	2.8	995.7	70	0	9.6	113.26	23.13	92242	1270.96	1744	109.53	1	0	3.99	26.84	42.66
29-Aug-11	1	146	29.6	3.1	994.8	73	0	9.8	113.26	23.13	92242	1270.96	1744	109.53	2	0	3.99	26.84	42.66
30-Aug-11	1	111	29.7	2.1	993.5	69	0	10.4	113.26	23.13	92242	1270.96	1744	109.53	3	0	3.99	26.84	42.66
31-Aug-11	1	99	28.6	3.2	991.8	71	0.05	5.9	113.26	23.13	92242	1270.96	1744	109.53	4	0	3.99	26.84	42.66
1-Sep-11	1	122	25.6	1.7	992.8	88	24.1	0	113.26	23.13	92242	1270.96	1744	109.53	5	0	3.99	26.84	42.66
2-Sep-11	1	115	26.9	1.2	994.3	88	4.8	0.8	113.26	23.13	92242	1270.96	1744	109.53	6	0	3.99	26.84	42.66
3-Sep-11	1	115	26.9	2.2	997.9	89	9.5	4.1	113.26	23.13	92242	1270.96	1744	109.53	7	0	3.99	26.84	42.66
4-Sep-11	1	108	28.3	1.8	999.9	85	5.4	7.5	113.26	23.13	92242	1270.96	1744	109.53	1	0	3.99	26.84	42.66
5-Sep-11	1	148	28	1.7	999.2	86	6.4	5.4	113.26	23.13	92242	1270.96	1744	109.53	2	0	3.99	26.84	42.66
6-Sep-11	1	128	27.8	1.5	999.1	84	16.3	2.6	113.26	23.13	92242	1270.96	1744	109.53	3	0	3.99	26.84	42.66
7-Sep-11	1	178	28.3	1.8	998.2	80	0.1	6.6	113.26	23.13	92242	1270.96	1744	109.53	4	0	3.99	26.84	42.66
8-Sep-11	1	170	28.3	1.6	999.2	81	0	8.7	113.26	23.13	92242	1270.96	1744	109.53	5	0	3.99	26.84	42.66
9-Sep-11	1	125	28.5	2.1	1002	77	0	9.9	113.26	23.13	92242	1270.96	1744	109.53	6	0	3.99	26.84	42.66
10-Sep-11	1	172	27.5	2.3	1003.3	82	21.7	7.7	113.26	23.13	92242	1270.96	1744	109.53	7	1	3.99	26.84	42.66
11-Sep-11	1	182	27.6	2.3	1002.8	80	0	9.8	113.26	23.13	92242	1270.96	1744	109.53	1	1	3.99	26.84	42.66
12-Sep-11	1	207	28.3	2.1	1002.6	77	0.7	10.1	113.26	23.13	92242	1270.96	1744	109.53	2	1	3.99	26.84	42.66
13-Sep-11	1	179	29.2	1.9	1001.4	71	0	10.3	113.26	23.13	92242	1270.96	1744	109.53	3	0	3.99	26.84	42.66
14-Sep-11	1	193	27.7	1	999.4	79	0	6.6	113.26	23.13	92242	1270.96	1744	109.53	4	0	3.99	26.84	42.66
15-Sep-11	1	172	26.6	2.8	999.2	84	11	6.4	113.26	23.13	92242	1270.96	1744	109.53	5	0	3.99	26.84	42.66
16-Sep-11	1	186	27.1	2.2	998	84	33.6	9.3	113.26	23.13	92242	1270.96	1744	109.53	6	0	3.99	26.84	42.66
17-Sep-11	1	196	27.8	1.7	996.7	79	0	10.5	113.26	23.13	92242	1270.96	1744	109.53	7	0	3.99	26.84	42.66
18-Sep-11	1	242	28	1.6	999	77	0	9.8	113.26	23.13	92242	1270.96	1744	109.53	1	0	3.99	26.84	42.66
19-Sep-11	1	222	25.4	3.2	1002.2	84	22.6	2.2	113.26	23.13	92242	1270.96	1744	109.53	2	0	3.99	26.84	42.66
20-Sep-11	1	239	23.9	5	1004.6	73	0	7.2	113.26	23.13	92242	1270.96	1744	109.53	3	0	3.99	26.84	42.66
21-Sep-11	1	223	23.3	3.8	1004.2	66	0	10.6	113.26	23.13	92242	1270.96	1744	109.53	4	0	3.99	26.84	42.66
22-Sep-11	1	187	23.2	3.6	1003.5	69	0	10.1	113.26	23.13	92242	1270.96	1744	109.53	5	0	3.99	26.84	42.66
23-Sep-11	1	198	23.9	3.3	1002.5	67	0	8.9	113.26	23.13	92242	1270.96	1744	109.53	6	0	3.99	26.84	42.66
24-Sep-11	1	173	24.2	4.3	1002.3	66	0	2	113.26	23.13	92242	1270.96	1744	109.53	7	0	3.99	26.84	42.66
25-Sep-11	1	168	24.1	4.1	1001.8	71	0.1	0	113.26	23.13	92242	1270.96	1744	109.53	1	0	3.99	26.84	42.66
26-Sep-11	1	210	25.8	2.9	1001.4	73	0.05	5	113.26	23.13	92242	1270.96	1744	109.53	2	0	3.99	26.84	42.66
27-Sep-11	1	172	27.2	2.9	999	75	0	9.9	113.26	23.13	92242	1270.96	1744	109.53	3	0	3.99	26.84	42.66
28-Sep-11	1	131	28.2	3.8	996.5	68	0	8.6	113.26	23.13	92242	1270.96	1744	109.53	4	0	3.99	26.84	42.66
29-Sep-11	1	102	26.6	5.1	995.9	84	16.1	0.3	113.26	23.13	92242	1270.96	1744	109.53	5	0	3.99	26.84	42.66
30-Sep-11	1	150	27.1	2.6	1001.2	84	11.5	4.3	113.26	23.13	92242	1270.96	1744	109.53	6	0	3.99	26.84	42.66
1-Oct-11	1	169	27.1	2.4	1002.6	83	3	5.2	113.26	23.13	92242	1270.96	1744	109.53	7	1	3.99	26.84	42.66
2-Oct-11	1	134	24.9	3.7	1001.9	84	0.9	3.6	113.26	23.13	92242	1270.96	1744	109.53	1	1	3.99	26.84	42.66
3-Oct-11	1	151	20.9	6	1003.3	78	2.1	0	113.26	23.13	92242	1270.96	1744	109.53	2	1	3.99	26.84	42.66
4-Oct-11	1	171	20.1	4.1	1005	80	0.5	0.7	113.26	23.13	92242	1270.96	1744	109.53	3	1	3.99	26.84	42.66
5-Oct-11	1	196	22.1	3.8	1006.7	74	0	3.5	113.26	23.13	92242	1270.96	1744	109.53	4	1	3.99	26.84	42.66
6-Oct-11	1	168	21.7	3.8	1007.1	84	6.1	2.3	113.26	23.13	92242	1270.96	1744	109.53	5	1	3.99	26.84	42.66
7-Oct-11	1	182	23.2	2.9	1007.3	81	0.1	4.5	113.26	23.13	92242	1270.96	1744	109.53	6	1	3.99	26.84	42.66
8-Oct-11	1	155	24.3	2.8	1006.9	76	0	7.4	113.26	23.13	92242	1270.96	1744	109.53	7	0	3.99	26.84	42.66
9-Oct-11	1	136	25.2	2.8	1005	78	0	9.6	113.26	23.13	92242	1270.96	1744	109.53	1	0	3.99	26.84	42.66
10-Oct-11	1	154	26.6	2.3	1004.3	78	0	8.9	113.26	23.13	92242	1270.96	1744	109.53	2	0	3.99	26.84	42.66
11-Oct-11	1	125	25.1	1.4	1005.4	88	0.5	0	113.26	23.13	92242	1270.96	1744	109.53	3	0	3.99	26.84	42.66
12-Oct-11	1	116	24.7	1.1	1004.5	93	0.9	0	113.26	23.13	92242	1270.96	1744	109.53	4	0	3.99	26.84	42.66
13-Oct-11	1	106	23.8	2	1002.6	94	44.3	0	113.26	23.13	92242	1270.96	1744	109.53	5	0	3.99	26.84	42.66
14-Oct-11	1	158	23	4.1	1002.8	88	96.3	0.4	113.26	23.13	92242	1270.96	1744	109.53	6	0	3.99	26.84	42.66
15-Oct-11	1	157	22.7	4	1005.2	71	0	6.8	113.26	23.13	92242	1270.96	1744	109.53	7	0	3.99	26.84	42.66
16-Oct-11	1	170	22.2	2.8	1006.5	67	0	10.4	113.26	23.13	92242	1270.96	1744	109.53	1	0	3.99	26.84	42.66
17-Oct-11	1	194	22	2	1008	65	0	10.4	113.26	23.13	92242	1270.96	1744	109.53	2	0	3.99	26.84	42.66
18-Oct-11	1	195	21.1	2.4	1009.2	71	0	10.3	113.26	23.13	92242	1270.96	1744	109.53	3	0	3.99	26.84	42.66
19-Oct-11	1	207	21.4	2.7	1008	78	0	9.7	113.26	23.13	92242	1270.96	1744	109.53	4	0	3.99	26.84	42.66
20-Oct-11	1	202	21.5	1.8	1007.5	83	0	8.3	113.26	23.13	92242	1270.96	1744	109.53	5	0	3.99	26.84	42.66
21-Oct-11	1	129	22.2	2.6	1006.5	78	0	9.9	113.26	23.13	92242	1270.96	1744	109.53	6	0	3.99	26.84	42.66
22-Oct-11	1	168	22.6	1.6	1005.9	79	0	7.6	113.26	23.13	92242	1270.96	1744	109.53	7	0	3.99	26.84	42.66
23-Oct-11	1	172	23.6	1.2	1006.1	85	0	7.7	113.26	23.13	92242	1270.96	1744	109.53	1	0	3.99	26.84	42.66
24-Oct-11	1	209	23.6	1.7	1005.8	86	0	4.6	113.26	23.13	92242	1270.96	1744	109.53	2	0	3.99	26.84	42.66
25-Oct-11	1	153	22.6	4.2	1008.5	72	0	5.3	113.26	23.13	92242	1270.96	1744	109.53	3	0	3.99	26.84	42.66
26-Oct-11	1	147	20.3	3.1	1010	78	0	2.2	113.26	23.13	92242	1270.96	1744	109.53	4	0	3.99	26.84	42.66
27-Oct-11	1	124	22.1	1.8	1009.9	76	0	6.3	113.26	23.13	92242	1270.96	1744	109.53	5	0	3.99	26.84	42.66
28-Oct-11	1	137	21.7	1.7	1010.4	79	0	5.1	113.26	23.13	92242	1270.96	1744	109.53	6	0	3.99	26.84	42.66
29-Oct-11	1	144	21.3	2.9	1009.1	76	0	6.1	113.26	23.13	92242	1270.96	1744	109.53	7	0	3.99	26.84	42.66
30-Oct-11	1	147	20.9	2	1008.3	78	0	4.2	113.26	23.13	92242	1270.96	1744	109.53	1	0	3.99	26.84	42.66
31-Oct-11	1	176	21.3	2	1008.6	82	0	4.9	113.26	23.13	92242	1270.96	1744	109.53	2	0	3.99	26.84	42.66
1-Nov-11	1	235	21.5	1.7	1008.1	83	0	7.9	113.26	23.13	92242	1270.96	1744	109.53	3	0	3.99	26.84	42.66
2-Nov-11	1	203	23.2	2.6	1006.7	74	0	9.7	113.26	23.13	92242	1270.96	1744	109.53	4	0	3.99	26.84	42.66
3-Nov-11	1	176	24.2	2.3	1005.8	74	0	4.9	113.26	23.13	92242	1270.96	1744	109.53	5	0	3.99	26.84	42.66
4-Nov-11	1	132	25	2.9	1006	79	0.05	4.3	113.26	23.13	92242	1270.96	1744	109.53	6	0	3.99	26.84	42.66
5-Nov-11	1	167	25.6	2.6	1005.6	78	0	8.4	113.26	23.13	92242	1270.96	1744	109.53	7	0	3.99	26.84	42.66
6-Nov-11	1	179	26.3	2.7	1004.9	73	0	6.2	113.26	23.13	92242	1270.96	1744	109.53	1	0	3.99	26.84	42.66
7-Nov-11	1	221	25.2	2.7	1003.7	77	0	4.8	113.26	23.13	92242	1270.96	1744	109.53	2	0	3.99	26.84	42.66
8-Nov-11	1	172	21.7	3.4	1002.8	93	21	0	113.26	23.13	92242	1270.96	1744	109.53	3	0	3.99	26.84	42.66
9-Nov-11	1	157	17	6.7	1002.7	94	36.9	0	113.26	23.13	92242	1270.96	1744	109.53	4	0	3.99	26.84	42.66
10-Nov-11	1	210	18	5.5	1005.1	74	0	1.9	113.26	23.13	92242	1270.96	1744	109.53	5	0	3.99	26.84	42.66
11-Nov-11	1	170	18.5	2.6	1007.4	74	0	6.4	113.26	23.13	92242	1270.96	1744	109.53	6	0	3.99	26.84	42.66
12-Nov-11	1	202	19.3	1.9	1008.9	79	0	10	113.26	23.13	92242	1270.96	1744	109.53	7	0	3.99	26.84	42.66
13-Nov-11	1	216	19.9	2.2	1009.4	82	0	10	113.26	23.13	92242	1270.96	1744	109.53	1	0	3.99	26.84	42.66
14-Nov-11	1	252	20.7	1.9	1009.9	78	0	9.3	113.26	23.13	92242	1270.96	1744	109.53	2	0	3.99	26.84	42.66
15-Nov-11	1	226	22.1	2.4	1010.2	76	0	8.5	113.26	23.13	92242	1270.96	1744	109.53	3	0	3.99	26.84	42.66
16-Nov-11	1	204	21.8	2	1008.1	84	0	6	113.26	23.13	92242	1270.96	1744	109.53	4	0	3.99	26.84	42.66
17-Nov-11	1	171	22.7	1.7	1005	84	0.3	0	113.26	23.13	92242	1270.96	1744	109.53	5	0	3.99	26.84	42.66
18-Nov-11	1	148	22.9	1.5	1001.4	92	6.1	0	113.26	23.13	92242	1270.96	1744	109.53	6	0	3.99	26.84	42.66
19-Nov-11	1	138	24.3	3.3	1004.4	80	0.1	4.7	113.26	23.13	92242	1270.96	1744	109.53	7	0	3.99	26.84	42.66
20-Nov-11	1	189	20.3	2.5	1011.9	67	0	9.5	113.26	23.13	92242	1270.96	1744	109.53	1	0	3.99	26.84	42.66
21-Nov-11	1	191	19	2.4	1014	72	0.05	0	113.26	23.13	92242	1270.96	1744	109.53	2	0	3.99	26.84	42.66
22-Nov-11	1	214	20.5	1.8	1013.1	76	0	5.6	113.26	23.13	92242	1270.96	1744	109.53	3	0	3.99	26.84	42.66
23-Nov-11	1	189	19.9	3.3	1013.3	67	0	7.7	113.26	23.13	92242	1270.96	1744	109.53	4	0	3.99	26.84	42.66
24-Nov-11	1	152	18.3	2.2	1013.6	62	0	9	113.26	23.13	92242	1270.96	1744	109.53	5	0	3.99	26.84	42.66
25-Nov-11	1	173	18.4	1.4	1012.7	74	0	1.9	113.26	23.13	92242	1270.96	1744	109.53	6	0	3.99	26.84	42.66
26-Nov-11	1	142	18.3	1.5	1011.1	78	0.2	2.8	113.26	23.13	92242	1270.96	1744	109.53	7	0	3.99	26.84	42.66
27-Nov-11	1	188	18.1	2	1008.4	79	0	8.5	113.26	23.13	92242	1270.96	1744	109.53	1	0	3.99	26.84	42.66
28-Nov-11	1	178	18.5	1.8	1006.3	83	0	8.3	113.26	23.13	92242	1270.96	1744	109.53	2	0	3.99	26.84	42.66
29-Nov-11	1	170	19.7	1.8	1007.1	84	0	7.4	113.26	23.13	92242	1270.96	1744	109.53	3	0	3.99	26.84	42.66
30-Nov-11	1	150	20.8	3.2	1006.8	77	0	7.9	113.26	23.13	92242	1270.96	1744	109.53	4	0	3.99	26.84	42.66
1-Dec-11	1	112	14.7	6.8	1011.6	68	0	9.4	113.26	23.13	92242	1270.96	1744	109.53	5	0	3.99	26.84	42.66
2-Dec-11	1	112	10.8	4.6	1011.2	70	0.1	9	113.26	23.13	92242	1270.96	1744	109.53	6	0	3.99	26.84	42.66
3-Dec-11	1	113	10.5	3	1010.4	69	0	9.9	113.26	23.13	92242	1270.96	1744	109.53	7	0	3.99	26.84	42.66
4-Dec-11	1	128	12.8	2.4	1011.6	71	0	9.6	113.26	23.13	92242	1270.96	1744	109.53	1	0	3.99	26.84	42.66
5-Dec-11	1	168	15.8	2	1010.7	74	0	3.6	113.26	23.13	92242	1270.96	1744	109.53	2	0	3.99	26.84	42.66
6-Dec-11	1	176	19.7	1.7	1010.2	69	0	4.5	113.26	23.13	92242	1270.96	1744	109.53	3	0	3.99	26.84	42.66
7-Dec-11	1	111	19.9	3.5	1009.7	78	0	1.4	113.26	23.13	92242	1270.96	1744	109.53	4	0	3.99	26.84	42.66
8-Dec-11	1	81	15.3	7.1	1012.1	70	0	2	113.26	23.13	92242	1270.96	1744	109.53	5	0	3.99	26.84	42.66
9-Dec-11	1	89	12.3	6.6	1016.2	53	0	2	113.26	23.13	92242	1270.96	1744	109.53	6	0	3.99	26.84	42.66
10-Dec-11	1	71	10.9	7.6	1017.9	30	0	8.1	113.26	23.13	92242	1270.96	1744	109.53	7	0	3.99	26.84	42.66
11-Dec-11	1	89	9.4	4.8	1016.3	41	0	9.4	113.26	23.13	92242	1270.96	1744	109.53	1	0	3.99	26.84	42.66
12-Dec-11	1	123	11.6	4.4	1013.6	47	0	9.6	113.26	23.13	92242	1270.96	1744	109.53	2	0	3.99	26.84	42.66
13-Dec-11	1	137	13.7	2.7	1012	46	0	9.3	113.26	23.13	92242	1270.96	1744	109.53	3	0	3.99	26.84	42.66
14-Dec-11	1	95	14.5	2.5	1011.5	64	0	3.7	113.26	23.13	92242	1270.96	1744	109.53	4	0	3.99	26.84	42.66
15-Dec-11	1	85	16.4	3.8	1012.8	49	0	5.4	113.26	23.13	92242	1270.96	1744	109.53	5	0	3.99	26.84	42.66
16-Dec-11	1	67	14.6	5.3	1016.3	47	0	5.1	113.26	23.13	92242	1270.96	1744	109.53	6	0	3.99	26.84	42.66
17-Dec-11	1	67	12.2	2.5	1017.4	57	0	5.3	113.26	23.13	92242	1270.96	1744	109.53	7	0	3.99	26.84	42.66
18-Dec-11	1	58	12.7	2.2	1016.4	66	0	7.8	113.26	23.13	92242	1270.96	1744	109.53	1	0	3.99	26.84	42.66
19-Dec-11	1	72	12.7	2.5	1014.1	63	0	9	113.26	23.13	92242	1270.96	1744	109.53	2	0	3.99	26.84	42.66
20-Dec-11	1	87	15.5	2.6	1012.2	62	0	6	113.26	23.13	92242	1270.96	1744	109.53	3	0	3.99	26.84	42.66
21-Dec-11	1	84	17.5	3.2	1010.8	59	0	5.9	113.26	23.13	92242	1270.96	1744	109.53	4	0	3.99	26.84	42.66
22-Dec-11	1	66	15	5.2	1012.1	56	0	8.4	113.26	23.13	92242	1270.96	1744	109.53	5	0	3.99	26.84	42.66
23-Dec-11	1	38	11.4	2.9	1014.4	63	0	7.6	113.26	23.13	92242	1270.96	1744	109.53	6	0	3.99	26.84	42.66
24-Dec-11	1	42	10.9	3	1016.8	34	0	8.4	113.26	23.13	92242	1270.96	1744	109.53	7	0	3.99	26.84	42.66
25-Dec-11	1	48	9.4	3.2	1017.7	47	0	8.7	113.26	23.13	92242	1270.96	1744	109.53	1	0	3.99	26.84	42.66
26-Dec-11	1	71	12	2	1017.4	49	0	6	113.26	23.13	92242	1270.96	1744	109.53	2	0	3.99	26.84	42.66
27-Dec-11	1	64	13.6	1.9	1015.8	69	0	7.6	113.26	23.13	92242	1270.96	1744	109.53	3	0	3.99	26.84	42.66
28-Dec-11	1	67	15.8	1.7	1014	74	0	4	113.26	23.13	92242	1270.96	1744	109.53	4	0	3.99	26.84	42.66
29-Dec-11	1	44	17	2.5	1012.5	68	0	7.1	113.26	23.13	92242	1270.96	1744	109.53	5	0	3.99	26.84	42.66
30-Dec-11	1	39	14.4	3.4	1015.6	72	0	0.2	113.26	23.13	92242	1270.96	1744	109.53	6	0	3.99	26.84	42.66
31-Dec-11	1	34	14.8	3.3	1015.8	68	0	3.4	113.26	23.13	92242	1270.96	1744	109.53	7	1	3.99	26.84	42.66
1-Jan-12	1	34	14.7	3.8	1014.6	67	0	4.2	113.26	23.13	92242	1270.96	1744	109.53	1	1	3.99	26.84	42.66
2-Jan-12	1	43	14.2	2	1012.9	74	0	4.5	113.26	23.13	92242	1270.96	1744	109.53	2	1	3.99	26.84	42.66
3-Jan-12	1	36	15	2.6	1012.5	76	0	0.4	113.26	23.13	92242	1270.96	1744	109.53	3	0	3.99	26.84	42.66
4-Jan-12	1	42	8.6	4.8	1018.2	66	0	0	113.26	23.13	92242	1270.96	1744	109.53	4	0	3.99	26.84	42.66
5-Jan-12	1	27	5.4	4.4	1017.2	88	8.5	0	113.26	23.13	92242	1270.96	1744	109.53	5	0	3.99	26.84	42.66
6-Jan-12	1	22	7.7	4	1016.1	89	5.2	0	113.26	23.13	92242	1270.96	1744	109.53	6	0	3.99	26.84	42.66
7-Jan-12	1	29	9.5	3.9	1018.4	77	0	0	113.26	23.13	92242	1270.96	1744	109.53	7	0	3.99	26.84	42.66
8-Jan-12	1	30	11.3	4.3	1017.9	76	0	4.6	113.26	23.13	92242	1270.96	1744	109.53	1	0	3.99	26.84	42.66
9-Jan-12	1	48	12.2	3.4	1015.9	76	0	7.4	113.26	23.13	92242	1270.96	1744	109.53	2	0	3.99	26.84	42.66
10-Jan-12	1	32	12.3	2.5	1015	79	0	9.3	113.26	23.13	92242	1270.96	1744	109.53	3	0	3.99	26.84	42.66
11-Jan-12	1	20	14.6	2.7	1016.3	67	0	0.3	113.26	23.13	92242	1270.96	1744	109.53	4	0	3.99	26.84	42.66
12-Jan-12	1	22	11.6	3.3	1015.6	85	1.9	0	113.26	23.13	92242	1270.96	1744	109.53	5	0	3.99	26.84	42.66
13-Jan-12	1	15	12.9	1.7	1012.3	90	1.7	0	113.26	23.13	92242	1270.96	1744	109.53	6	0	3.99	26.84	42.66
14-Jan-12	1	22	15.2	2	1007.7	91	3.2	0	113.26	23.13	92242	1270.96	1744	109.53	7	0	3.99	26.84	42.66
15-Jan-12	1	22	13.8	3.3	1004.1	97	21.7	0	113.26	23.13	92242	1270.96	1744	109.53	1	0	3.99	26.84	42.66
16-Jan-12	1	18	13.1	3.3	1005.3	85	9.1	3.9	113.26	23.13	92242	1270.96	1744	109.53	2	0	3.99	26.84	42.66
17-Jan-12	1	15	13.3	2.8	1007.3	79	0	4.4	113.26	23.13	92242	1270.96	1744	109.53	3	0	3.99	26.84	42.66
18-Jan-12	1	24	17	2.2	1005.5	80	0	8	113.26	23.13	92242	1270.96	1744	109.53	4	0	3.99	26.84	42.66
19-Jan-12	1	13	17.7	2.1	1006.2	91	2.4	0	113.26	23.13	92242	1270.96	1744	109.53	5	0	3.99	26.84	42.66
20-Jan-12	1	7	13.7	3.1	1007.4	90	0.05	0	113.26	23.13	92242	1270.96	1744	109.53	6	0	3.99	26.84	42.66
21-Jan-12	1	11	12.2	3	1006.9	95	0.6	0	113.26	23.13	92242	1270.96	1744	109.53	7	0	3.99	26.84	42.66
22-Jan-12	1	15	7.7	4.9	1011.4	92	6.2	0	113.26	23.13	92242	1270.96	1744	109.53	1	1	3.99	26.84	42.66
23-Jan-12	1	6	6.6	3.7	1014	87	7.5	0	113.26	23.13	92242	1270.96	1744	109.53	2	1	3.99	26.84	42.66
24-Jan-12	1	16	5.7	3.7	1012.6	93	2	0	113.26	23.13	92242	1270.96	1744	109.53	3	1	3.99	26.84	42.66
25-Jan-12	1	16	6	4	1014.7	74	1.7	0	113.26	23.13	92242	1270.96	1744	109.53	4	1	3.99	26.84	42.66
26-Jan-12	1	20	5.1	2.8	1013.3	91	0.1	0	113.26	23.13	92242	1270.96	1744	109.53	5	1	3.99	26.84	42.66
27-Jan-12	1	11	8.3	2	1009.5	95	0.4	0	113.26	23.13	92242	1270.96	1744	109.53	6	1	3.99	26.84	42.66
28-Jan-12	1	27	11.9	3.4	1008.7	95	0.4	0	113.26	23.13	92242	1270.96	1744	109.53	7	1	3.99	26.84	42.66
29-Jan-12	1	25	11.7	4.7	1011.4	78	0	0.5	113.26	23.13	92242	1270.96	1744	109.53	1	0	3.99	26.84	42.66
30-Jan-12	1	19	13.1	5.6	1013.4	67	0	5.7	113.26	23.13	92242	1270.96	1744	109.53	2	0	3.99	26.84	42.66
31-Jan-12	1	21	12.7	2.7	1013.9	65	0	7	113.26	23.13	92242	1270.96	1744	109.53	3	0	3.99	26.84	42.66
1-Feb-12	1	28	13.5	1.8	1011.7	78	0	0.9	113.26	23.13	92242	1270.96	1744	109.53	4	0	3.99	26.84	42.66
2-Feb-12	1	29	13.4	4.1	1013.4	77	0.3	0	113.26	23.13	92242	1270.96	1744	109.53	5	0	3.99	26.84	42.66
3-Feb-12	1	20	11.1	4.4	1015.3	78	0.2	0	113.26	23.13	92242	1270.96	1744	109.53	6	0	3.99	26.84	42.66
4-Feb-12	1	22	13.3	1.6	1011.6	79	0	0	113.26	23.13	92242	1270.96	1744	109.53	7	0	3.99	26.84	42.66
5-Feb-12	1	27	17	2.3	1008.1	80	0	0	113.26	23.13	92242	1270.96	1744	109.53	1	0	3.99	26.84	42.66
6-Feb-12	1	39	19.3	2.6	1002.5	89	1.3	1.4	113.26	23.13	92242	1270.96	1744	109.53	2	0	3.99	26.84	42.66
7-Feb-12	1	21	14.4	7	1008	71	9.1	5.8	113.26	23.13	92242	1270.96	1744	109.53	3	0	3.99	26.84	42.66
8-Feb-12	1	22	9.8	3.4	1014.4	74	2.4	0	113.26	23.13	92242	1270.96	1744	109.53	4	0	3.99	26.84	42.66
9-Feb-12	1	31	10	2	1012.2	69	0	0	113.26	23.13	92242	1270.96	1744	109.53	5	0	3.99	26.84	42.66
10-Feb-12	1	27	9.3	4.8	1012.1	89	0.05	0	113.26	23.13	92242	1270.96	1744	109.53	6	0	3.99	26.84	42.66
11-Feb-12	1	36	8.4	4.2	1014.8	81	0	0	113.26	23.13	92242	1270.96	1744	109.53	7	0	3.99	26.84	42.66
12-Feb-12	1	48	11.7	1.5	1013	86	0.05	0	113.26	23.13	92242	1270.96	1744	109.53	1	0	3.99	26.84	42.66
13-Feb-12	1	47	17.5	1.6	1009.6	81	0	7.4	113.26	23.13	92242	1270.96	1744	109.53	2	0	3.99	26.84	42.66
14-Feb-12	1	42	21	1.9	1006.6	83	0	2.7	113.26	23.13	92242	1270.96	1744	109.53	3	0	3.99	26.84	42.66
15-Feb-12	1	51	22.1	1.4	1004.1	85	0.2	2.7	113.26	23.13	92242	1270.96	1744	109.53	4	0	3.99	26.84	42.66
16-Feb-12	1	32	13.3	6.4	1008.9	82	0.8	0	113.26	23.13	92242	1270.96	1744	109.53	5	0	3.99	26.84	42.66
17-Feb-12	1	25	12.7	5.2	1013.1	62	0	2.8	113.26	23.13	92242	1270.96	1744	109.53	6	0	3.99	26.84	42.66
18-Feb-12	1	31	12.1	4.1	1015.2	58	0	4.6	113.26	23.13	92242	1270.96	1744	109.53	7	0	3.99	26.84	42.66
19-Feb-12	1	32	13	3.2	1014.4	55	0	6	113.26	23.13	92242	1270.96	1744	109.53	1	0	3.99	26.84	42.66
20-Feb-12	1	49	12.5	2.4	1010.8	73	0	0	113.26	23.13	92242	1270.96	1744	109.53	2	0	3.99	26.84	42.66
21-Feb-12	1	38	17.8	1.8	1006.1	71	0	0	113.26	23.13	92242	1270.96	1744	109.53	3	0	3.99	26.84	42.66
22-Feb-12	1	38	19	0.9	1002.4	95	10.1	0	113.26	23.13	92242	1270.96	1744	109.53	4	0	3.99	26.84	42.66
23-Feb-12	1	30	22	1.7	1000.2	92	1.3	1.8	113.26	23.13	92242	1270.96	1744	109.53	5	0	3.99	26.84	42.66
24-Feb-12	1	28	21.5	2.5	1000.6	94	6.9	0	113.26	23.13	92242	1270.96	1744	109.53	6	0	3.99	26.84	42.66
25-Feb-12	1	24	13.5	4.7	1004.1	93	10.3	0	113.26	23.13	92242	1270.96	1744	109.53	7	0	3.99	26.84	42.66
26-Feb-12	1	32	9.5	4.8	1009.4	86	2.1	0	113.26	23.13	92242	1270.96	1744	109.53	1	0	3.99	26.84	42.66
27-Feb-12	1	40	7.1	3.7	1010.4	89	0.5	0	113.26	23.13	92242	1270.96	1744	109.53	2	0	3.99	26.84	42.66
28-Feb-12	1	38	9.6	2.5	1006.1	89	21.9	1.8	113.26	23.13	92242	1270.96	1744	109.53	3	0	3.99	26.84	42.66
29-Feb-12	1	60	11.4	2.6	1006.2	96	3.4	0	113.26	23.13	92242	1270.96	1744	109.53	4	0	3.99	26.84	42.66
1-Mar-12	1	77	13.8	1.9	1006.1	97	0.3	0	113.26	23.13	92242	1270.96	1744	109.53	5	0	3.99	26.84	42.66
2-Mar-12	1	60	19.4	2.5	1004.4	87	0	1.8	113.26	23.13	92242	1270.96	1744	109.53	6	0	3.99	26.84	42.66
3-Mar-12	1	68	16.9	2.3	1005.3	91	0.1	0	113.26	23.13	92242	1270.96	1744	109.53	7	0	3.99	26.84	42.66
4-Mar-12	1	36	19.2	1.3	1003.9	93	0	0	113.26	23.13	92242	1270.96	1744	109.53	1	0	3.99	26.84	42.66
5-Mar-12	1	72	21.6	2.8	1000.1	92	0.05	0	113.26	23.13	92242	1270.96	1744	109.53	2	0	3.99	26.84	42.66
6-Mar-12	1	63	23.2	3.7	999.7	92	7.7	0	113.26	23.13	92242	1270.96	1744	109.53	3	0	3.99	26.84	42.66
7-Mar-12	1	48	17.9	3.4	1000	95	31.2	0	113.26	23.13	92242	1270.96	1744	109.53	4	0	3.99	26.84	42.66
8-Mar-12	1	30	13.1	4.9	1002.9	97	11.3	0	113.26	23.13	92242	1270.96	1744	109.53	5	0	3.99	26.84	42.66
9-Mar-12	1	44	11.3	4.4	1007.5	91	2	0	113.26	23.13	92242	1270.96	1744	109.53	6	0	3.99	26.84	42.66
10-Mar-12	1	52	11	3.8	1011.1	76	0	0	113.26	23.13	92242	1270.96	1744	109.53	7	0	3.99	26.84	42.66
11-Mar-12	1	66	9.7	2.8	1012.9	94	1.9	0	113.26	23.13	92242	1270.96	1744	109.53	1	0	3.99	26.84	42.66
12-Mar-12	1	70	11.7	2.1	1014	88	1.6	0	113.26	23.13	92242	1270.96	1744	109.53	2	0	3.99	26.84	42.66
13-Mar-12	1	72	12.4	2.5	1013.6	91	0.2	0	113.26	23.13	92242	1270.96	1744	109.53	3	0	3.99	26.84	42.66
14-Mar-12	1	90	14.5	1.4	1010.7	91	0.3	0	113.26	23.13	92242	1270.96	1744	109.53	4	0	3.99	26.84	42.66
15-Mar-12	1	75	17.8	1.4	1008.1	91	0.8	0	113.26	23.13	92242	1270.96	1744	109.53	5	0	3.99	26.84	42.66
16-Mar-12	1	67	20.5	1.1	1005.2	93	2.7	0	113.26	23.13	92242	1270.96	1744	109.53	6	0	3.99	26.84	42.66
17-Mar-12	1	52	21.5	1.6	1004.2	92	0.05	0.7	113.26	23.13	92242	1270.96	1744	109.53	7	0	3.99	26.84	42.66
18-Mar-12	1	83	22.8	1.3	1004.7	88	0	1.1	113.26	23.13	92242	1270.96	1744	109.53	1	0	3.99	26.84	42.66
19-Mar-12	1	109	21.8	1.8	1005	87	0.05	2.5	113.26	23.13	92242	1270.96	1744	109.53	2	0	3.99	26.84	42.66
20-Mar-12	1	104	21.9	1.6	1005.3	86	0	0	113.26	23.13	92242	1270.96	1744	109.53	3	0	3.99	26.84	42.66
21-Mar-12	1	84	21	1.8	1006.4	84	0	0	113.26	23.13	92242	1270.96	1744	109.53	4	0	3.99	26.84	42.66
22-Mar-12	1	93	21.1	1.7	1005.8	81	0.4	3.3	113.26	23.13	92242	1270.96	1744	109.53	5	0	3.99	26.84	42.66
23-Mar-12	1	100	17.4	5.2	1007.8	84	0.05	0	113.26	23.13	92242	1270.96	1744	109.53	6	0	3.99	26.84	42.66
24-Mar-12	1	109	14.8	2.2	1012.4	68	2.4	10	113.26	23.13	92242	1270.96	1744	109.53	7	0	3.99	26.84	42.66
25-Mar-12	1	161	16.4	1.8	1011.9	68	0	9.6	113.26	23.13	92242	1270.96	1744	109.53	1	0	3.99	26.84	42.66
26-Mar-12	1	163	17.1	1.2	1012.4	73	0	8.7	113.26	23.13	92242	1270.96	1744	109.53	2	0	3.99	26.84	42.66
27-Mar-12	1	122	17.9	2.1	1012.8	62	0	9.1	113.26	23.13	92242	1270.96	1744	109.53	3	0	3.99	26.84	42.66
28-Mar-12	1	155	20.8	2.2	1011.5	72	0	8.3	113.26	23.13	92242	1270.96	1744	109.53	4	0	3.99	26.84	42.66
29-Mar-12	1	146	21.7	1.9	1009.4	75	0	4.3	113.26	23.13	92242	1270.96	1744	109.53	5	0	3.99	26.84	42.66
30-Mar-12	1	114	22.8	2	1007.4	80	0.05	1.5	113.26	23.13	92242	1270.96	1744	109.53	6	0	3.99	26.84	42.66
31-Mar-12	1	98	21.5	3.8	1010.9	68	1	9.3	113.26	23.13	92242	1270.96	1744	109.53	7	0	3.99	26.84	42.66
1-Apr-12	1	114	19.4	2.2	1010.5	70	0	6.4	113.26	23.13	92242	1270.96	1744	109.53	1	0	3.99	26.84	42.66
2-Apr-12	1	97	21	1.9	1007.6	81	0	1.6	113.26	23.13	92242	1270.96	1744	109.53	2	1	3.99	26.84	42.66
3-Apr-12	1	114	24.2	2	1008.8	82	0	5.1	113.26	23.13	92242	1270.96	1744	109.53	3	1	3.99	26.84	42.66
4-Apr-12	1	126	22.7	3	1007.9	80	0	1.3	113.26	23.13	92242	1270.96	1744	109.53	4	1	3.99	26.84	42.66
5-Apr-12	1	134	20.8	1.4	1005.5	91	55	0	113.26	23.13	92242	1270.96	1744	109.53	5	0	3.99	26.84	42.66
6-Apr-12	1	113	19.6	2	1007.1	95	22.9	0	113.26	23.13	92242	1270.96	1744	109.53	6	0	3.99	26.84	42.66
7-Apr-12	1	99	18.9	1.6	1009.3	91	1	0	113.26	23.13	92242	1270.96	1744	109.53	7	0	3.99	26.84	42.66
8-Apr-12	1	106	18	1.9	1008.2	95	13.9	0	113.26	23.13	92242	1270.96	1744	109.53	1	0	3.99	26.84	42.66
9-Apr-12	1	171	21.4	1	1006.2	89	11.9	0.1	113.26	23.13	92242	1270.96	1744	109.53	2	0	3.99	26.84	42.66
10-Apr-12	1	213	24.3	2.1	1005.2	84	0	5.1	113.26	23.13	92242	1270.96	1744	109.53	3	0	3.99	26.84	42.66
11-Apr-12	1	172	24.8	1.7	1002.9	83	0	2.2	113.26	23.13	92242	1270.96	1744	109.53	4	0	3.99	26.84	42.66
12-Apr-12	1	170	25.3	2.9	1001	85	0.2	4.2	113.26	23.13	92242	1270.96	1744	109.53	5	0	3.99	26.84	42.66
13-Apr-12	1	192	23.7	1.8	1002	95	51.2	0	113.26	23.13	92242	1270.96	1744	109.53	6	0	3.99	26.84	42.66
14-Apr-12	1	218	25.2	2.3	1002.7	89	0	0.9	113.26	23.13	92242	1270.96	1744	109.53	7	0	3.99	26.84	42.66
15-Apr-12	1	261	26.2	2.6	1000.9	87	0	2.6	113.26	23.13	92242	1270.96	1744	109.53	1	0	3.99	26.84	42.66
16-Apr-12	1	331	25.1	2	1000	92	16.7	0	113.26	23.13	92242	1270.96	1744	109.53	2	0	3.99	26.84	42.66
17-Apr-12	1	311	22.3	2	1000.8	92	3.2	0	113.26	23.13	92242	1270.96	1744	109.53	3	0	3.99	26.84	42.66
18-Apr-12	1	322	21.3	2.7	1001	93	11.8	0	113.26	23.13	92242	1270.96	1744	109.53	4	0	3.99	26.84	42.66
19-Apr-12	1	330	22	1.6	1001.3	95	25.2	0	113.26	23.13	92242	1270.96	1744	109.53	5	0	3.99	26.84	42.66
20-Apr-12	1	371	21.4	2.5	1000.5	96	52.8	0	113.26	23.13	92242	1270.96	1744	109.53	6	0	3.99	26.84	42.66
21-Apr-12	1	328	22.6	2.5	1000.9	84	0	8.6	113.26	23.13	92242	1270.96	1744	109.53	7	0	3.99	26.84	42.66
22-Apr-12	1	380	23.6	2.6	1001.6	77	0	10.5	113.26	23.13	92242	1270.96	1744	109.53	1	0	3.99	26.84	42.66
23-Apr-12	1	456	24	3.7	1000	87	0.6	0.2	113.26	23.13	92242	1270.96	1744	109.53	2	0	3.99	26.84	42.66
24-Apr-12	1	448	26.1	3.7	996.7	88	4.6	0.2	113.26	23.13	92242	1270.96	1744	109.53	3	0	3.99	26.84	42.66
25-Apr-12	1	395	26.3	2.8	997.7	89	25.8	0	113.26	23.13	92242	1270.96	1744	109.53	4	0	3.99	26.84	42.66
26-Apr-12	1	298	23.4	3.8	1002.2	73	0.4	3.9	113.26	23.13	92242	1270.96	1744	109.53	5	0	3.99	26.84	42.66
27-Apr-12	1	298	20.8	2	1001.7	94	50.6	0.7	113.26	23.13	92242	1270.96	1744	109.53	6	0	3.99	26.84	42.66
28-Apr-12	1	401	23.5	2.4	1000.2	89	13	0	113.26	23.13	92242	1270.96	1744	109.53	7	0	3.99	26.84	42.66
29-Apr-12	1	393	26.7	2.8	998.5	88	3.3	3.8	113.26	23.13	92242	1270.96	1744	109.53	1	1	3.99	26.84	42.66
30-Apr-12	1	410	27.8	4	996.5	86	1.1	4.3	113.26	23.13	92242	1270.96	1744	109.53	2	1	3.99	26.84	42.66
1-May-12	1	442	28.5	3	997	84	0	5.3	113.26	23.13	92242	1270.96	1744	109.53	3	1	3.99	26.84	42.66
2-May-12	1	403	28.6	2.6	998	82	0	6.6	113.26	23.13	92242	1270.96	1744	109.53	4	0	3.99	26.84	42.66
3-May-12	1	415	24.7	2.6	997	94	69.9	0	113.26	23.13	92242	1270.96	1744	109.53	5	0	3.99	26.84	42.66
4-May-12	1	371	27.5	1.6	997.7	84	0.05	4.9	113.26	23.13	92242	1270.96	1744	109.53	6	0	3.99	26.84	42.66
5-May-12	1	370	26.2	1.3	1000.7	87	28.6	3.1	113.26	23.13	92242	1270.96	1744	109.53	7	0	3.99	26.84	42.66
6-May-12	1	471	25.5	1.5	1002	89	16.2	0.7	113.26	23.13	92242	1270.96	1744	109.53	1	0	3.99	26.84	42.66
7-May-12	1	517	26.3	1.6	1001.4	86	0.2	5	113.26	23.13	92242	1270.96	1744	109.53	2	0	3.99	26.84	42.66
8-May-12	1	485	28.6	2.3	1000.3	80	0	9.3	113.26	23.13	92242	1270.96	1744	109.53	3	0	3.99	26.84	42.66
9-May-12	1	472	29.8	2	1000.2	75	0	10.8	113.26	23.13	92242	1270.96	1744	109.53	4	0	3.99	26.84	42.66
10-May-12	1	447	28.9	1.7	1000.1	76	0	8	113.26	23.13	92242	1270.96	1744	109.53	5	0	3.99	26.84	42.66
11-May-12	1	405	25.8	2.1	999.3	89	0.5	0	113.26	23.13	92242	1270.96	1744	109.53	6	0	3.99	26.84	42.66
12-May-12	1	490	26.3	4.1	998.2	81	0	2.4	113.26	23.13	92242	1270.96	1744	109.53	7	0	3.99	26.84	42.66
13-May-12	1	495	25.4	1.5	996.8	92	57	1.7	113.26	23.13	92242	1270.96	1744	109.53	1	0	3.99	26.84	42.66
14-May-12	1	542	28	3.1	998.2	82	0	8	113.26	23.13	92242	1270.96	1744	109.53	2	0	3.99	26.84	42.66
15-May-12	1	522	28.2	3.3	999.8	78	0	9.8	113.26	23.13	92242	1270.96	1744	109.53	3	0	3.99	26.84	42.66
16-May-12	1	412	26.5	2.6	998.1	83	0	5.9	113.26	23.13	92242	1270.96	1744	109.53	4	0	3.99	26.84	42.66
17-May-12	1	452	26.8	1.6	998.5	86	2.8	2.6	113.26	23.13	92242	1270.96	1744	109.53	5	0	3.99	26.84	42.66
18-May-12	1	439	25	1.4	999.8	96	51.8	0.4	113.26	23.13	92242	1270.96	1744	109.53	6	0	3.99	26.84	42.66
19-May-12	1	437	25.6	1.7	999.1	91	15.1	1.5	113.26	23.13	92242	1270.96	1744	109.53	7	0	3.99	26.84	42.66
20-May-12	1	495	27.5	1.2	997.4	86	0	6.8	113.26	23.13	92242	1270.96	1744	109.53	1	0	3.99	26.84	42.66
21-May-12	1	452	26	1.2	999.3	86	14.3	0.4	113.26	23.13	92242	1270.96	1744	109.53	2	0	3.99	26.84	42.66
22-May-12	1	366	25.9	2.4	1000	71	0	6.6	113.26	23.13	92242	1270.96	1744	109.53	3	0	3.99	26.84	42.66
23-May-12	1	392	26.3	2.6	999	72	0	6.4	113.26	23.13	92242	1270.96	1744	109.53	4	0	3.99	26.84	42.66
24-May-12	1	332	27.3	1.8	998.5	69	0	9.5	113.26	23.13	92242	1270.96	1744	109.53	5	0	3.99	26.84	42.66
25-May-12	1	335	27.8	1.6	998.3	80	1.4	7.6	113.26	23.13	92242	1270.96	1744	109.53	6	0	3.99	26.84	42.66
26-May-12	1	316	26.8	2	998.9	83	0	3	113.26	23.13	92242	1270.96	1744	109.53	7	0	3.99	26.84	42.66
27-May-12	1	288	26.3	1.8	999.1	88	29.7	2.7	113.26	23.13	92242	1270.96	1744	109.53	1	0	3.99	26.84	42.66
28-May-12	1	359	25.6	1.4	1000.2	94	3.1	1.1	113.26	23.13	92242	1270.96	1744	109.53	2	0	3.99	26.84	42.66
29-May-12	1	296	26.3	1.9	1001.6	82	0.3	0.4	113.26	23.13	92242	1270.96	1744	109.53	3	0	3.99	26.84	42.66
30-May-12	1	280	26.4	1.5	999.7	86	0.05	4.6	113.26	23.13	92242	1270.96	1744	109.53	4	0	3.99	26.84	42.66
31-May-12	1	267	26.1	2.6	1000.3	84	0.2	2	113.26	23.13	92242	1270.96	1744	109.53	5	0	3.99	26.84	42.66
1-Jun-12	1	285	26.1	1.3	999.9	83	0.9	2.9	113.26	23.13	92242	1270.96	1744	109.53	6	0	3.99	26.84	42.66
2-Jun-12	1	283	25.2	2.1	998.5	90	2.2	1.8	113.26	23.13	92242	1270.96	1744	109.53	7	0	3.99	26.84	42.66
3-Jun-12	1	268	26.2	2	997	82	0	2.2	113.26	23.13	92242	1270.96	1744	109.53	1	0	3.99	26.84	42.66
4-Jun-12	1	346	27	0.9	996.4	85	9.4	3.6	113.26	23.13	92242	1270.96	1744	109.53	2	0	3.99	26.84	42.66
5-Jun-12	1	322	28.7	1.8	995.8	75	0	9.8	113.26	23.13	92242	1270.96	1744	109.53	3	0	3.99	26.84	42.66
6-Jun-12	1	272	29.3	3	995.5	71	0	8	113.26	23.13	92242	1270.96	1744	109.53	4	0	3.99	26.84	42.66
7-Jun-12	1	217	29.6	2.1	995.8	73	0	8.7	113.26	23.13	92242	1270.96	1744	109.53	5	0	3.99	26.84	42.66
8-Jun-12	1	264	28	3	996.1	84	2	4.2	113.26	23.13	92242	1270.96	1744	109.53	6	0	3.99	26.84	42.66
9-Jun-12	1	254	30.1	2.8	995	78	0.05	8.2	113.26	23.13	92242	1270.96	1744	109.53	7	0	3.99	26.84	42.66
10-Jun-12	1	295	28.7	3.1	992.5	83	11.4	5.6	113.26	23.13	92242	1270.96	1744	109.53	1	0	3.99	26.84	42.66
11-Jun-12	1	262	28.8	1.9	990.6	84	0.6	0.7	113.26	23.13	92242	1270.96	1744	109.53	2	0	3.99	26.84	42.66
12-Jun-12	1	255	28.3	1.6	991.6	87	7.4	4.1	113.26	23.13	92242	1270.96	1744	109.53	3	0	3.99	26.84	42.66
13-Jun-12	1	260	27.5	1.3	992.6	86	0.05	0.5	113.26	23.13	92242	1270.96	1744	109.53	4	0	3.99	26.84	42.66
14-Jun-12	1	219	27.6	2.4	992.9	81	0	0.6	113.26	23.13	92242	1270.96	1744	109.53	5	0	3.99	26.84	42.66
15-Jun-12	1	243	28	1.5	992.4	83	31.1	4.7	113.26	23.13	92242	1270.96	1744	109.53	6	0	3.99	26.84	42.66
16-Jun-12	1	263	27.1	3	992.5	85	5.2	4.6	113.26	23.13	92242	1270.96	1744	109.53	7	0	3.99	26.84	42.66
17-Jun-12	1	275	26.2	2.4	994	88	3.6	2.9	113.26	23.13	92242	1270.96	1744	109.53	1	0	3.99	26.84	42.66
18-Jun-12	1	333	27.9	1.5	991.3	82	0.3	7.6	113.26	23.13	92242	1270.96	1744	109.53	2	0	3.99	26.84	42.66
19-Jun-12	1	268	28	2.1	987.9	83	9.5	11.1	113.26	23.13	92242	1270.96	1744	109.53	3	0	3.99	26.84	42.66
20-Jun-12	1	228	28.9	3	989.4	80	0.2	7.3	113.26	23.13	92242	1270.96	1744	109.53	4	0	3.99	26.84	42.66
21-Jun-12	1	204	26	1	994.5	93	49	0	113.26	23.13	92242	1270.96	1744	109.53	5	0	3.99	26.84	42.66
22-Jun-12	1	220	25.6	2	995.4	95	36.8	0	113.26	23.13	92242	1270.96	1744	109.53	6	0	3.99	26.84	42.66
23-Jun-12	1	238	26.3	2.3	994.2	92	65.2	0.1	113.26	23.13	92242	1270.96	1744	109.53	7	1	3.99	26.84	42.66
24-Jun-12	1	225	26.4	3.7	994.6	91	30.5	0	113.26	23.13	92242	1270.96	1744	109.53	1	1	3.99	26.84	42.66
25-Jun-12	1	277	26.5	2.6	994.8	93	11.1	1	113.26	23.13	92242	1270.96	1744	109.53	2	1	3.99	26.84	42.66
26-Jun-12	1	253	26.8	3.2	994.6	92	16.6	1.5	113.26	23.13	92242	1270.96	1744	109.53	3	0	3.99	26.84	42.66
27-Jun-12	1	233	28.3	5	996.1	82	0	7.7	113.26	23.13	92242	1270.96	1744	109.53	4	0	3.99	26.84	42.66
28-Jun-12	1	212	29.2	1.5	996.9	76	0	8.7	113.26	23.13	92242	1270.96	1744	109.53	5	0	3.99	26.84	42.66
29-Jun-12	1	208	29.4	1.8	993.6	78	0	10.4	113.26	23.13	92242	1270.96	1744	109.53	6	0	3.99	26.84	42.66
30-Jun-12	1	215	26.6	4.5	996	83	9.9	1.7	113.26	23.13	92242	1270.96	1744	109.53	7	0	3.99	26.84	42.66
1-Jul-12	1	244	26.3	1.5	1000.2	86	0.1	8.1	113.26	23.13	92242	1270.96	1744	109.53	1	0	3.99	26.84	42.66
2-Jul-12	1	235	28.1	3.1	999.5	77	0	11.8	113.26	23.13	92242	1270.96	1744	109.53	2	0	3.99	26.84	42.66
3-Jul-12	1	216	28.3	2.3	997	75	0	9.1	113.26	23.13	92242	1270.96	1744	109.53	3	0	3.99	26.84	42.66
4-Jul-12	1	214	28.2	1.4	996.5	80	0	8.1	113.26	23.13	92242	1270.96	1744	109.53	4	0	3.99	26.84	42.66
5-Jul-12	1	205	26.5	1.8	997.2	92	2.6	4.5	113.26	23.13	92242	1270.96	1744	109.53	5	0	3.99	26.84	42.66
6-Jul-12	1	236	27.9	2.6	997.7	83	0.1	7.2	113.26	23.13	92242	1270.96	1744	109.53	6	0	3.99	26.84	42.66
7-Jul-12	1	202	28.2	3	997.2	79	6.8	9.5	113.26	23.13	92242	1270.96	1744	109.53	7	0	3.99	26.84	42.66
8-Jul-12	1	213	28	2.2	998	83	0.9	8.3	113.26	23.13	92242	1270.96	1744	109.53	1	0	3.99	26.84	42.66
9-Jul-12	1	228	28.8	1.8	999.3	78	0	9.7	113.26	23.13	92242	1270.96	1744	109.53	2	0	3.99	26.84	42.66
10-Jul-12	1	203	29.4	2.2	998.5	75	0	10.6	113.26	23.13	92242	1270.96	1744	109.53	3	0	3.99	26.84	42.66
11-Jul-12	1	182	29.9	3.2	997.9	75	0	10.3	113.26	23.13	92242	1270.96	1744	109.53	4	0	3.99	26.84	42.66
12-Jul-12	1	161	30	2.4	998.1	72	0	9.9	113.26	23.13	92242	1270.96	1744	109.53	5	0	3.99	26.84	42.66
13-Jul-12	1	179	29	2.6	997.1	79	1.7	6.7	113.26	23.13	92242	1270.96	1744	109.53	6	0	3.99	26.84	42.66
14-Jul-12	1	216	30.1	2.9	995.8	74	0	8.9	113.26	23.13	92242	1270.96	1744	109.53	7	0	3.99	26.84	42.66
15-Jul-12	1	191	30.1	2.5	996.7	77	4.3	8.9	113.26	23.13	92242	1270.96	1744	109.53	1	0	3.99	26.84	42.66
16-Jul-12	1	185	29.8	3	997.3	80	5.4	7.6	113.26	23.13	92242	1270.96	1744	109.53	2	0	3.99	26.84	42.66
17-Jul-12	1	150	29.7	3.8	997.3	77	0	4.7	113.26	23.13	92242	1270.96	1744	109.53	3	0	3.99	26.84	42.66
18-Jul-12	1	172	27.4	1.7	998	87	2.1	7.6	113.26	23.13	92242	1270.96	1744	109.53	4	0	3.99	26.84	42.66
19-Jul-12	1	155	28.2	1.3	998.6	85	0.3	8.4	113.26	23.13	92242	1270.96	1744	109.53	5	0	3.99	26.84	42.66
20-Jul-12	1	169	29.5	1.8	997.5	81	1.5	7.2	113.26	23.13	92242	1270.96	1744	109.53	6	0	3.99	26.84	42.66
21-Jul-12	1	158	29.6	2.3	994.1	77	0	10.9	113.26	23.13	92242	1270.96	1744	109.53	7	0	3.99	26.84	42.66
22-Jul-12	1	160	29.2	2.6	991.4	81	1.4	7.7	113.26	23.13	92242	1270.96	1744	109.53	1	0	3.99	26.84	42.66
23-Jul-12	1	144	27.8	4.9	987.4	77	1.9	2.9	113.26	23.13	92242	1270.96	1744	109.53	2	0	3.99	26.84	42.66
24-Jul-12	1	132	25.5	6.9	987.6	93	42	0.1	113.26	23.13	92242	1270.96	1744	109.53	3	0	3.99	26.84	42.66
25-Jul-12	1	162	24.8	3.5	996.6	96	44.5	0	113.26	23.13	92242	1270.96	1744	109.53	4	0	3.99	26.84	42.66
26-Jul-12	1	125	24.5	1.9	998.4	97	6	0	113.26	23.13	92242	1270.96	1744	109.53	5	0	3.99	26.84	42.66
27-Jul-12	1	145	24.9	0.8	996.9	96	11	0.2	113.26	23.13	92242	1270.96	1744	109.53	6	0	3.99	26.84	42.66
28-Jul-12	1	123	26.4	1.5	996.9	90	4	1.9	113.26	23.13	92242	1270.96	1744	109.53	7	0	3.99	26.84	42.66
29-Jul-12	1	128	27.3	1.5	996.4	86	0	8	113.26	23.13	92242	1270.96	1744	109.53	1	0	3.99	26.84	42.66
30-Jul-12	1	129	28.2	1.5	993.2	79	0	9.1	113.26	23.13	92242	1270.96	1744	109.53	2	0	3.99	26.84	42.66
31-Jul-12	1	126	28.6	1.9	991	77	0	10.2	113.26	23.13	92242	1270.96	1744	109.53	3	0	3.99	26.84	42.66
1-Aug-12	1	131	29.9	2.2	989.5	77	0.05	10	113.26	23.13	92242	1270.96	1744	109.53	4	0	3.99	26.84	42.66
2-Aug-12	1	128	30.4	3.2	989.4	70	0	10.8	113.26	23.13	92242	1270.96	1744	109.53	5	0	3.99	26.84	42.66
3-Aug-12	1	128	28.8	1.8	990.5	79	0	1.1	113.26	23.13	92242	1270.96	1744	109.53	6	0	3.99	26.84	42.66
4-Aug-12	1	112	27.9	1.3	990.1	83	0	0	113.26	23.13	92242	1270.96	1744	109.53	7	0	3.99	26.84	42.66
5-Aug-12	1	111	26.4	2.2	992.1	90	8.2	0	113.26	23.13	92242	1270.96	1744	109.53	1	0	3.99	26.84	42.66
6-Aug-12	1	140	27	1.6	994.4	87	0.6	2.2	113.26	23.13	92242	1270.96	1744	109.53	2	0	3.99	26.84	42.66
7-Aug-12	1	116	28.6	1.2	993.3	83	8.3	6.8	113.26	23.13	92242	1270.96	1744	109.53	3	0	3.99	26.84	42.66
8-Aug-12	1	127	29.6	3.1	991.8	77	0	10.9	113.26	23.13	92242	1270.96	1744	109.53	4	0	3.99	26.84	42.66
9-Aug-12	1	122	29.8	2	992.3	74	0	8.1	113.26	23.13	92242	1270.96	1744	109.53	5	0	3.99	26.84	42.66
10-Aug-12	1	135	27.4	1.5	994.3	86	0.2	4.4	113.26	23.13	92242	1270.96	1744	109.53	6	0	3.99	26.84	42.66
11-Aug-12	1	125	28	2.1	995.3	84	7.2	4.1	113.26	23.13	92242	1270.96	1744	109.53	7	0	3.99	26.84	42.66
12-Aug-12	1	126	27.1	2	994.7	86	6.3	2.3	113.26	23.13	92242	1270.96	1744	109.53	1	0	3.99	26.84	42.66
13-Aug-12	1	110	25.6	2.8	995.1	95	30.7	0.9	113.26	23.13	92242	1270.96	1744	109.53	2	0	3.99	26.84	42.66
14-Aug-12	1	106	28.4	1.9	996.6	84	0	6.5	113.26	23.13	92242	1270.96	1744	109.53	3	0	3.99	26.84	42.66
15-Aug-12	1	153	29.3	1.5	996.1	83	0	9.7	113.26	23.13	92242	1270.96	1744	109.53	4	0	3.99	26.84	42.66
16-Aug-12	1	112	28.8	2.6	994	82	1.9	7.5	113.26	23.13	92242	1270.96	1744	109.53	5	0	3.99	26.84	42.66
17-Aug-12	1	95	27.1	3.5	996.2	84	1.6	6.4	113.26	23.13	92242	1270.96	1744	109.53	6	0	3.99	26.84	42.66
18-Aug-12	1	140	28	1.9	1000.4	83	0	3	113.26	23.13	92242	1270.96	1744	109.53	7	0	3.99	26.84	42.66
19-Aug-12	1	131	27.7	1.2	1000	87	1.1	4.3	113.26	23.13	92242	1270.96	1744	109.53	1	0	3.99	26.84	42.66
20-Aug-12	1	133	29.1	2.1	997.8	81	0	7.2	113.26	23.13	92242	1270.96	1744	109.53	2	0	3.99	26.84	42.66
21-Aug-12	1	111	28.3	1.3	998	85	20.4	6.7	113.26	23.13	92242	1270.96	1744	109.53	3	0	3.99	26.84	42.66
22-Aug-12	1	134	24.3	2.5	998.6	97	93.1	0	113.26	23.13	92242	1270.96	1744	109.53	4	0	3.99	26.84	42.66
23-Aug-12	1	133	27	1.8	998.5	84	0.2	9.6	113.26	23.13	92242	1270.96	1744	109.53	5	0	3.99	26.84	42.66
24-Aug-12	1	118	27.9	3.9	997.9	73	0	10.2	113.26	23.13	92242	1270.96	1744	109.53	6	0	3.99	26.84	42.66
25-Aug-12	1	124	27.3	3.7	996.9	76	0	3.9	113.26	23.13	92242	1270.96	1744	109.53	7	0	3.99	26.84	42.66
26-Aug-12	1	136	28.7	2.7	994.2	75	0	9.8	113.26	23.13	92242	1270.96	1744	109.53	1	0	3.99	26.84	42.66
27-Aug-12	1	145	28.3	2.4	993.6	77	0	10.6	113.26	23.13	92242	1270.96	1744	109.53	2	0	3.99	26.84	42.66
28-Aug-12	1	110	29	1.9	996	77	0	9.8	113.26	23.13	92242	1270.96	1744	109.53	3	0	3.99	26.84	42.66
29-Aug-12	1	108	28.9	1.3	998.5	81	0	4.9	113.26	23.13	92242	1270.96	1744	109.53	4	0	3.99	26.84	42.66
30-Aug-12	1	110	28.3	1	998.9	86	0.4	5.5	113.26	23.13	92242	1270.96	1744	109.53	5	0	3.99	26.84	42.66
31-Aug-12	1	105	27.1	2.6	999.2	88	3.8	5.3	113.26	23.13	92242	1270.96	1744	109.53	6	0	3.99	26.84	42.66
1-Sep-12	1	118	26.9	1.1	999.7	88	3.5	5.8	113.26	23.13	92242	1270.96	1744	109.53	7	0	3.99	26.84	42.66
2-Sep-12	1	101	27.7	1.5	1000.4	78	0	9.6	113.26	23.13	92242	1270.96	1744	109.53	1	0	3.99	26.84	42.66
3-Sep-12	1	133	26.6	1.7	1000.4	84	0	6.5	113.26	23.13	92242	1270.96	1744	109.53	2	0	3.99	26.84	42.66
4-Sep-12	1	156	27.1	3.6	1002.6	85	12.5	9	113.26	23.13	92242	1270.96	1744	109.53	3	0	3.99	26.84	42.66
5-Sep-12	1	142	26.4	2.2	1004.9	84	4.1	8.7	113.26	23.13	92242	1270.96	1744	109.53	4	0	3.99	26.84	42.66
6-Sep-12	1	136	28	1.9	1005.5	79	0	8.5	113.26	23.13	92242	1270.96	1744	109.53	5	0	3.99	26.84	42.66
7-Sep-12	1	153	25	1.5	1005.6	95	13.4	2.3	113.26	23.13	92242	1270.96	1744	109.53	6	0	3.99	26.84	42.66
8-Sep-12	1	173	27.2	1.5	1004	87	0	8.2	113.26	23.13	92242	1270.96	1744	109.53	7	0	3.99	26.84	42.66
9-Sep-12	1	175	27.9	1.5	1002.7	86	0	5.9	113.26	23.13	92242	1270.96	1744	109.53	1	0	3.99	26.84	42.66
10-Sep-12	1	208	28	1.1	1002.2	83	0	5.4	113.26	23.13	92242	1270.96	1744	109.53	2	0	3.99	26.84	42.66
11-Sep-12	1	212	28	1.3	1001.7	85	25.2	6.5	113.26	23.13	92242	1270.96	1744	109.53	3	0	3.99	26.84	42.66
12-Sep-12	1	204	28.2	1	1000.9	83	0	9.3	113.26	23.13	92242	1270.96	1744	109.53	4	0	3.99	26.84	42.66
13-Sep-12	1	183	26.6	2.8	1000.9	85	0.1	3.6	113.26	23.13	92242	1270.96	1744	109.53	5	0	3.99	26.84	42.66
14-Sep-12	1	217	23	5.7	1003.2	68	0	3.5	113.26	23.13	92242	1270.96	1744	109.53	6	0	3.99	26.84	42.66
15-Sep-12	1	234	23.4	3	1003.4	69	0	5.7	113.26	23.13	92242	1270.96	1744	109.53	7	0	3.99	26.84	42.66
16-Sep-12	1	276	23.5	3.5	1003.6	67	0	11.1	113.26	23.13	92242	1270.96	1744	109.53	1	0	3.99	26.84	42.66
17-Sep-12	1	265	23.8	2.2	1004	66	0	9.9	113.26	23.13	92242	1270.96	1744	109.53	2	0	3.99	26.84	42.66
18-Sep-12	1	251	24.8	1.6	1002.4	64	0.05	8.2	113.26	23.13	92242	1270.96	1744	109.53	3	0	3.99	26.84	42.66
19-Sep-12	1	182	24.8	1.9	1002.9	75	0	3.9	113.26	23.13	92242	1270.96	1744	109.53	4	0	3.99	26.84	42.66
20-Sep-12	1	162	25.2	1.3	1003.9	80	0	0.2	113.26	23.13	92242	1270.96	1744	109.53	5	0	3.99	26.84	42.66
21-Sep-12	1	179	26.7	1.6	1002.6	80	0	5.2	113.26	23.13	92242	1270.96	1744	109.53	6	0	3.99	26.84	42.66
22-Sep-12	1	168	27.4	1.6	1001	79	0	7.5	113.26	23.13	92242	1270.96	1744	109.53	7	0	3.99	26.84	42.66
23-Sep-12	1	134	27.9	1.2	999.2	84	0	1.6	113.26	23.13	92242	1270.96	1744	109.53	1	0	3.99	26.84	42.66
24-Sep-12	1	218	26.7	1.4	999.2	88	9.5	4.4	113.26	23.13	92242	1270.96	1744	109.53	2	0	3.99	26.84	42.66
25-Sep-12	1	201	24.7	0.8	1002	94	1.1	0.4	113.26	23.13	92242	1270.96	1744	109.53	3	0	3.99	26.84	42.66
26-Sep-12	1	213	25.7	2	1003	88	0	1.9	113.26	23.13	92242	1270.96	1744	109.53	4	0	3.99	26.84	42.66
27-Sep-12	1	215	26.3	3.5	1002.5	73	0	10.3	113.26	23.13	92242	1270.96	1744	109.53	5	0	3.99	26.84	42.66
28-Sep-12	1	247	26	5	1002.2	62	0	9.7	113.26	23.13	92242	1270.96	1744	109.53	6	0	3.99	26.84	42.66
29-Sep-12	1	235	25.1	4.3	1004.1	61	0	9.1	113.26	23.13	92242	1270.96	1744	109.53	7	0	3.99	26.84	42.66
30-Sep-12	1	212	22.5	2.5	1006.1	55	0	10.3	113.26	23.13	92242	1270.96	1744	109.53	1	1	3.99	26.84	42.66
1-Oct-12	1	278	22	2.3	1006.1	67	0	9.2	113.26	23.13	92242	1270.96	1744	109.53	2	1	3.99	26.84	42.66
2-Oct-12	1	276	22.6	2	1005.3	75	0	10.4	113.26	23.13	92242	1270.96	1744	109.53	3	1	3.99	26.84	42.66
3-Oct-12	1	253	22.6	1.3	1002.7	84	0	7.7	113.26	23.13	92242	1270.96	1744	109.53	4	1	3.99	26.84	42.66
4-Oct-12	1	200	23.1	1.6	1002.1	81	0	8.8	113.26	23.13	92242	1270.96	1744	109.53	5	1	3.99	26.84	42.66
5-Oct-12	1	211	23.8	1.3	1005.1	81	0	7.7	113.26	23.13	92242	1270.96	1744	109.53	6	1	3.99	26.84	42.66
6-Oct-12	1	171	24.4	1.8	1007.2	83	0	7.6	113.26	23.13	92242	1270.96	1744	109.53	7	1	3.99	26.84	42.66
7-Oct-12	1	179	24.5	1.7	1007.7	72	0	6.9	113.26	23.13	92242	1270.96	1744	109.53	1	1	3.99	26.84	42.66
8-Oct-12	1	159	25.6	1.5	1006.3	71	0	8.5	113.26	23.13	92242	1270.96	1744	109.53	2	0	3.99	26.84	42.66
9-Oct-12	1	148	25.4	2.2	1005.1	71	0	7.9	113.26	23.13	92242	1270.96	1744	109.53	3	0	3.99	26.84	42.66
10-Oct-12	1	150	24.7	4.4	1005.4	57	0	9.3	113.26	23.13	92242	1270.96	1744	109.53	4	0	3.99	26.84	42.66
11-Oct-12	1	154	22.5	1.7	1005.4	65	0	8.6	113.26	23.13	92242	1270.96	1744	109.53	5	0	3.99	26.84	42.66
12-Oct-12	1	139	22.1	2.1	1004.9	74	0	9.1	113.26	23.13	92242	1270.96	1744	109.53	6	0	3.99	26.84	42.66
13-Oct-12	1	152	22.4	1.3	1004.5	78	0	5	113.26	23.13	92242	1270.96	1744	109.53	7	0	3.99	26.84	42.66
14-Oct-12	1	134	23.6	1	1005.3	80	0	4.7	113.26	23.13	92242	1270.96	1744	109.53	1	0	3.99	26.84	42.66
15-Oct-12	1	123	24.4	1.3	1007.1	80	0	5.2	113.26	23.13	92242	1270.96	1744	109.53	2	0	3.99	26.84	42.66
16-Oct-12	1	126	24.7	1.5	1007	77	0	5.3	113.26	23.13	92242	1270.96	1744	109.53	3	0	3.99	26.84	42.66
17-Oct-12	1	115	23.9	4.5	1007.2	69	0	5.2	113.26	23.13	92242	1270.96	1744	109.53	4	0	3.99	26.84	42.66
18-Oct-12	1	141	20.4	2	1009.2	61	0	1.8	113.26	23.13	92242	1270.96	1744	109.53	5	0	3.99	26.84	42.66
19-Oct-12	1	148	23	0.7	1009.1	71	0	7.3	113.26	23.13	92242	1270.96	1744	109.53	6	0	3.99	26.84	42.66
20-Oct-12	1	176	22.7	1.4	1009.1	77	0	8.7	113.26	23.13	92242	1270.96	1744	109.53	7	0	3.99	26.84	42.66
21-Oct-12	1	112	22.5	1.6	1009.5	78	0	7.8	113.26	23.13	92242	1270.96	1744	109.53	1	0	3.99	26.84	42.66
22-Oct-12	1	103	22.6	1.9	1008.2	79	0	9	113.26	23.13	92242	1270.96	1744	109.53	2	0	3.99	26.84	42.66
23-Oct-12	1	121	23.9	3.1	1006.6	73	0	8	113.26	23.13	92242	1270.96	1744	109.53	3	0	3.99	26.84	42.66
24-Oct-12	1	145	23.8	1.2	1006.9	78	11.8	6	113.26	23.13	92242	1270.96	1744	109.53	4	0	3.99	26.84	42.66
25-Oct-12	1	118	23.1	1.5	1006.7	80	0	7.9	113.26	23.13	92242	1270.96	1744	109.53	5	0	3.99	26.84	42.66
26-Oct-12	1	121	23.1	1.2	1006.7	77	0	3.8	113.26	23.13	92242	1270.96	1744	109.53	6	0	3.99	26.84	42.66
27-Oct-12	1	115	23.2	2.9	1007.5	80	1.5	0	113.26	23.13	92242	1270.96	1744	109.53	7	0	3.99	26.84	42.66
28-Oct-12	1	140	24.6	2.3	1008.3	73	0	5.9	113.26	23.13	92242	1270.96	1744	109.53	1	0	3.99	26.84	42.66
29-Oct-12	1	142	24.4	1.3	1006.5	76	0	0	113.26	23.13	92242	1270.96	1744	109.53	2	0	3.99	26.84	42.66
30-Oct-12	1	100	21.1	3.8	1005.3	91	25.8	0	113.26	23.13	92242	1270.96	1744	109.53	3	0	3.99	26.84	42.66
31-Oct-12	1	103	18.2	4.1	1009.3	68	3.7	6	113.26	23.13	92242	1270.96	1744	109.53	4	0	3.99	26.84	42.66
1-Nov-12	1	143	16.3	2.1	1010	69	0	9.9	113.26	23.13	92242	1270.96	1744	109.53	5	0	3.99	26.84	42.66
2-Nov-12	1	155	17.6	2	1008.4	74	0	9.1	113.26	23.13	92242	1270.96	1744	109.53	6	0	3.99	26.84	42.66
3-Nov-12	1	157	20.6	1.7	1007.6	75	0	7.6	113.26	23.13	92242	1270.96	1744	109.53	7	0	3.99	26.84	42.66
4-Nov-12	1	132	21.4	3.9	1007.9	66	0	7.7	113.26	23.13	92242	1270.96	1744	109.53	1	0	3.99	26.84	42.66
5-Nov-12	1	121	20.4	2.4	1008.5	62	0.2	3.9	113.26	23.13	92242	1270.96	1744	109.53	2	0	3.99	26.84	42.66
6-Nov-12	1	118	21.5	2.4	1008.9	59	0	7	113.26	23.13	92242	1270.96	1744	109.53	3	0	3.99	26.84	42.66
7-Nov-12	1	127	20.7	1.7	1007.6	74	0	1.8	113.26	23.13	92242	1270.96	1744	109.53	4	0	3.99	26.84	42.66
8-Nov-12	1	112	22.6	2.2	1005	75	0	0.7	113.26	23.13	92242	1270.96	1744	109.53	5	0	3.99	26.84	42.66
9-Nov-12	1	118	24.5	2.7	1004.1	80	2.6	2	113.26	23.13	92242	1270.96	1744	109.53	6	0	3.99	26.84	42.66
10-Nov-12	1	82	24.1	3.1	1005.1	81	0.05	4.8	113.26	23.13	92242	1270.96	1744	109.53	7	0	3.99	26.84	42.66
11-Nov-12	1	86	17.9	4.6	1010.7	77	26.9	1.9	113.26	23.13	92242	1270.96	1744	109.53	1	0	3.99	26.84	42.66
12-Nov-12	1	122	17.6	2.7	1011.2	71	0	0.3	113.26	23.13	92242	1270.96	1744	109.53	2	0	3.99	26.84	42.66
13-Nov-12	1	154	20.8	2.4	1008.7	76	0	8.7	113.26	23.13	92242	1270.96	1744	109.53	3	0	3.99	26.84	42.66
14-Nov-12	1	162	20.8	1.6	1007.2	85	0	2.2	113.26	23.13	92242	1270.96	1744	109.53	4	0	3.99	26.84	42.66
15-Nov-12	1	121	21.9	1.4	1009.1	79	0	4.1	113.26	23.13	92242	1270.96	1744	109.53	5	0	3.99	26.84	42.66
16-Nov-12	1	120	22.7	1.3	1009.4	79	0	0.8	113.26	23.13	92242	1270.96	1744	109.53	6	0	3.99	26.84	42.66
17-Nov-12	1	101	16.6	4.2	1009.9	79	3.3	0.2	113.26	23.13	92242	1270.96	1744	109.53	7	0	3.99	26.84	42.66
18-Nov-12	1	129	17	2	1009.3	76	0	0	113.26	23.13	92242	1270.96	1744	109.53	1	0	3.99	26.84	42.66
19-Nov-12	1	153	20.3	0.9	1008.6	78	0	9	113.26	23.13	92242	1270.96	1744	109.53	2	0	3.99	26.84	42.66
20-Nov-12	1	132	20	1.7	1008.3	81	0.4	0.4	113.26	23.13	92242	1270.96	1744	109.53	3	0	3.99	26.84	42.66
21-Nov-12	1	113	20.9	1.6	1005	89	6.3	0	113.26	23.13	92242	1270.96	1744	109.53	4	0	3.99	26.84	42.66
22-Nov-12	1	111	24.3	2.2	1002.5	84	0.1	1.7	113.26	23.13	92242	1270.96	1744	109.53	5	0	3.99	26.84	42.66
23-Nov-12	1	88	19.9	3.6	1006.5	77	7.1	3.7	113.26	23.13	92242	1270.96	1744	109.53	6	0	3.99	26.84	42.66
24-Nov-12	1	92	14.4	2.2	1010.7	93	16.1	0	113.26	23.13	92242	1270.96	1744	109.53	7	0	3.99	26.84	42.66
25-Nov-12	1	125	18.2	1.5	1007.7	93	0.7	0	113.26	23.13	92242	1270.96	1744	109.53	1	0	3.99	26.84	42.66
26-Nov-12	1	125	14.7	4.7	1009.4	94	27.4	0	113.26	23.13	92242	1270.96	1744	109.53	2	0	3.99	26.84	42.66
27-Nov-12	1	138	11.2	2.2	1011.5	94	29.1	0	113.26	23.13	92242	1270.96	1744	109.53	3	0	3.99	26.84	42.66
28-Nov-12	1	147	13.8	1.8	1007.6	95	6.2	0	113.26	23.13	92242	1270.96	1744	109.53	4	0	3.99	26.84	42.66
29-Nov-12	1	130	17	2.2	1007.3	90	5.5	0.7	113.26	23.13	92242	1270.96	1744	109.53	5	0	3.99	26.84	42.66
30-Nov-12	1	125	16.4	2.4	1005.7	95	36.9	0	113.26	23.13	92242	1270.96	1744	109.53	6	0	3.99	26.84	42.66
1-Dec-12	1	146	15.9	2.7	1007.4	95	1.1	0	113.26	23.13	92242	1270.96	1744	109.53	7	0	3.99	26.84	42.66
2-Dec-12	1	108	14.9	3.8	1009	85	12.2	2.4	113.26	23.13	92242	1270.96	1744	109.53	1	0	3.99	26.84	42.66
3-Dec-12	1	131	13.5	3.3	1010.7	83	7.5	0	113.26	23.13	92242	1270.96	1744	109.53	2	0	3.99	26.84	42.66
4-Dec-12	1	94	12.5	2.5	1009.9	84	1.3	0	113.26	23.13	92242	1270.96	1744	109.53	3	0	3.99	26.84	42.66
5-Dec-12	1	155	13.3	3.7	1010.9	86	8.1	0	113.26	23.13	92242	1270.96	1744	109.53	4	0	3.99	26.84	42.66
6-Dec-12	1	126	13.9	2.2	1010.9	69	0	6.8	113.26	23.13	92242	1270.96	1744	109.53	5	0	3.99	26.84	42.66
7-Dec-12	1	116	16	1.8	1010	78	0	6.8	113.26	23.13	92242	1270.96	1744	109.53	6	0	3.99	26.84	42.66
8-Dec-12	1	128	17.5	2.5	1009	65	0	5.7	113.26	23.13	92242	1270.96	1744	109.53	7	0	3.99	26.84	42.66
9-Dec-12	1	116	15.9	2	1008.1	78	0	7.7	113.26	23.13	92242	1270.96	1744	109.53	1	0	3.99	26.84	42.66
10-Dec-12	1	141	16.5	1.5	1008.4	83	0	5.4	113.26	23.13	92242	1270.96	1744	109.53	2	0	3.99	26.84	42.66
11-Dec-12	1	105	14.3	4.3	1011.1	78	0.2	0.7	113.26	23.13	92242	1270.96	1744	109.53	3	0	3.99	26.84	42.66
12-Dec-12	1	99	13.3	2.7	1013.7	76	0	1.5	113.26	23.13	92242	1270.96	1744	109.53	4	0	3.99	26.84	42.66
13-Dec-12	1	130	16.5	1.6	1012.3	78	0	4.4	113.26	23.13	92242	1270.96	1744	109.53	5	0	3.99	26.84	42.66
14-Dec-12	1	147	19	2.3	1010.6	84	0	1.9	113.26	23.13	92242	1270.96	1744	109.53	6	0	3.99	26.84	42.66
15-Dec-12	1	129	21	1.5	1007.2	86	0	4.8	113.26	23.13	92242	1270.96	1744	109.53	7	0	3.99	26.84	42.66
16-Dec-12	1	125	21.4	1.4	1007.1	85	0	8.3	113.26	23.13	92242	1270.96	1744	109.53	1	0	3.99	26.84	42.66
17-Dec-12	1	135	20.6	1.9	1008	86	0.05	0	113.26	23.13	92242	1270.96	1744	109.53	2	0	3.99	26.84	42.66
18-Dec-12	1	108	13.9	5.4	1013.6	81	7.9	0	113.26	23.13	92242	1270.96	1744	109.53	3	0	3.99	26.84	42.66
19-Dec-12	1	149	10	2.6	1013.7	78	0	0	113.26	23.13	92242	1270.96	1744	109.53	4	0	3.99	26.84	42.66
20-Dec-12	1	172	15.2	1.6	1009.6	82	0	0	113.26	23.13	92242	1270.96	1744	109.53	5	0	3.99	26.84	42.66
21-Dec-12	1	187	18.6	3.3	1008.5	84	0	0	113.26	23.13	92242	1270.96	1744	109.53	6	0	3.99	26.84	42.66
22-Dec-12	1	104	11.8	6.4	1013.3	78	0	0	113.26	23.13	92242	1270.96	1744	109.53	7	0	3.99	26.84	42.66
23-Dec-12	1	117	9.3	6.8	1019.3	61	0	6.3	113.26	23.13	92242	1270.96	1744	109.53	1	0	3.99	26.84	42.66
24-Dec-12	1	153	7.9	2.3	1016.8	75	0	8.4	113.26	23.13	92242	1270.96	1744	109.53	2	0	3.99	26.84	42.66
25-Dec-12	1	132	13.2	1.7	1013	74	0	7	113.26	23.13	92242	1270.96	1744	109.53	3	0	3.99	26.84	42.66
26-Dec-12	1	123	16.5	2.1	1011.4	68	0.05	0	113.26	23.13	92242	1270.96	1744	109.53	4	0	3.99	26.84	42.66
27-Dec-12	1	118	13.3	3.1	1010.7	90	0.9	0	113.26	23.13	92242	1270.96	1744	109.53	5	0	3.99	26.84	42.66
28-Dec-12	1	89	16.5	2.6	1008.6	80	0	4.3	113.26	23.13	92242	1270.96	1744	109.53	6	0	3.99	26.84	42.66
29-Dec-12	1	89	15.1	5.2	1009.2	84	1.3	0.2	113.26	23.13	92242	1270.96	1744	109.53	7	0	3.99	26.84	42.66
30-Dec-12	1	65	7.4	9.1	1016.3	61	5.3	1.7	113.26	23.13	92242	1270.96	1744	109.53	1	1	3.99	26.84	42.66
31-Dec-12	1	86	6.9	3.1	1016	49	0	9.3	113.26	23.13	92242	1270.96	1744	109.53	2	1	3.99	26.84	42.66
1-Jan-13	1	102	9.9	1.8	1013.2	66	0	0	113.26	23.13	92242	1270.96	1744	109.53	3	1	3.99	26.84	42.66
2-Jan-13	1	83	13.5	2.7	1011.7	61	0	3.2	113.26	23.13	92242	1270.96	1744	109.53	4	0	3.99	26.84	42.66
3-Jan-13	1	71	12.3	6.3	1016.4	63	0	0.2	113.26	23.13	92242	1270.96	1744	109.53	5	0	3.99	26.84	42.66
4-Jan-13	1	62	6.9	5.2	1015.4	72	0	0	113.26	23.13	92242	1270.96	1744	109.53	6	0	3.99	26.84	42.66
5-Jan-13	1	68	6.9	4.5	1012.5	80	0	0	113.26	23.13	92242	1270.96	1744	109.53	7	0	3.99	26.84	42.66
6-Jan-13	1	50	8.9	4.4	1012.9	73	0	0.5	113.26	23.13	92242	1270.96	1744	109.53	1	0	3.99	26.84	42.66
7-Jan-13	1	59	10.5	2.5	1011.6	75	0	8.3	113.26	23.13	92242	1270.96	1744	109.53	2	0	3.99	26.84	42.66
8-Jan-13	1	61	13.6	2.9	1010.3	65	0	3.4	113.26	23.13	92242	1270.96	1744	109.53	3	0	3.99	26.84	42.66
9-Jan-13	1	51	11.1	5.3	1013.1	63	0	0	113.26	23.13	92242	1270.96	1744	109.53	4	0	3.99	26.84	42.66
10-Jan-13	1	50	11.3	3.5	1014	55	0	3	113.26	23.13	92242	1270.96	1744	109.53	5	0	3.99	26.84	42.66
11-Jan-13	1	49	12.7	3.8	1013.7	62	0	0	113.26	23.13	92242	1270.96	1744	109.53	6	0	3.99	26.84	42.66
12-Jan-13	1	52	13.1	2.9	1012	68	0	8.2	113.26	23.13	92242	1270.96	1744	109.53	7	0	3.99	26.84	42.66
13-Jan-13	1	61	13.8	3.4	1008.3	72	0	9.1	113.26	23.13	92242	1270.96	1744	109.53	1	0	3.99	26.84	42.66
14-Jan-13	1	60	11.5	2.6	1011.7	73	0	9.3	113.26	23.13	92242	1270.96	1744	109.53	2	0	3.99	26.84	42.66
15-Jan-13	1	46	11	1.5	1013.4	84	0	3.6	113.26	23.13	92242	1270.96	1744	109.53	3	0	3.99	26.84	42.66
16-Jan-13	1	40	14.3	1.5	1013.3	82	0	8.2	113.26	23.13	92242	1270.96	1744	109.53	4	0	3.99	26.84	42.66
17-Jan-13	1	33	14.2	3.8	1016.7	71	0	1.9	113.26	23.13	92242	1270.96	1744	109.53	5	0	3.99	26.84	42.66
18-Jan-13	1	36	12.1	3.1	1019.4	64	0	3.3	113.26	23.13	92242	1270.96	1744	109.53	6	0	3.99	26.84	42.66
19-Jan-13	1	29	11.6	1.6	1015.3	78	0	8.3	113.26	23.13	92242	1270.96	1744	109.53	7	0	3.99	26.84	42.66
20-Jan-13	1	53	15.8	1.4	1012.9	80	0	0	113.26	23.13	92242	1270.96	1744	109.53	1	0	3.99	26.84	42.66
21-Jan-13	1	37	18.2	1.7	1011.7	86	0.2	1.8	113.26	23.13	92242	1270.96	1744	109.53	2	0	3.99	26.84	42.66
22-Jan-13	1	28	18.1	2.6	1011.5	84	0	8.2	113.26	23.13	92242	1270.96	1744	109.53	3	0	3.99	26.84	42.66
23-Jan-13	1	30	17.1	2.8	1011.3	72	0	3.4	113.26	23.13	92242	1270.96	1744	109.53	4	0	3.99	26.84	42.66
24-Jan-13	1	18	16.9	1.6	1010.5	79	0	0.4	113.26	23.13	92242	1270.96	1744	109.53	5	0	3.99	26.84	42.66
25-Jan-13	1	36	16.1	3.2	1011.3	65	0	8.4	113.26	23.13	92242	1270.96	1744	109.53	6	0	3.99	26.84	42.66
26-Jan-13	1	45	14.7	2.8	1010.9	86	3	0	113.26	23.13	92242	1270.96	1744	109.53	7	0	3.99	26.84	42.66
27-Jan-13	1	30	14.3	3.1	1014.3	74	0.4	8.2	113.26	23.13	92242	1270.96	1744	109.53	1	0	3.99	26.84	42.66
28-Jan-13	1	37	13	1.7	1014.1	74	0	8.3	113.26	23.13	92242	1270.96	1744	109.53	2	0	3.99	26.84	42.66
29-Jan-13	1	26	16.2	1.3	1013.6	81	0.2	4.5	113.26	23.13	92242	1270.96	1744	109.53	3	0	3.99	26.84	42.66
30-Jan-13	1	27	16.1	1.4	1014.2	84	0	6	113.26	23.13	92242	1270.96	1744	109.53	4	0	3.99	26.84	42.66
31-Jan-13	1	20	16.3	1.7	1013.4	83	0	1.4	113.26	23.13	92242	1270.96	1744	109.53	5	0	3.99	26.84	42.66
1-Feb-13	1	25	18.3	1.7	1012.2	82	0	8.4	113.26	23.13	92242	1270.96	1744	109.53	6	0	3.99	26.84	42.66
2-Feb-13	1	20	20.1	1.8	1011.4	74	0	8.7	113.26	23.13	92242	1270.96	1744	109.53	7	0	3.99	26.84	42.66
3-Feb-13	1	25	19.9	1	1010.5	80	0	0	113.26	23.13	92242	1270.96	1744	109.53	1	0	3.99	26.84	42.66
4-Feb-13	1	12	20.5	1.1	1010.6	91	0.05	0	113.26	23.13	92242	1270.96	1744	109.53	2	0	3.99	26.84	42.66
5-Feb-13	1	15	21.3	1.1	1009.3	92	2.3	0.2	113.26	23.13	92242	1270.96	1744	109.53	3	0	3.99	26.84	42.66
6-Feb-13	1	17	21.8	2.4	1007.4	83	0	3.7	113.26	23.13	92242	1270.96	1744	109.53	4	0	3.99	26.84	42.66
7-Feb-13	1	16	21	1.8	1005.2	83	0	2.2	113.26	23.13	92242	1270.96	1744	109.53	5	0	3.99	26.84	42.66
8-Feb-13	1	3	13.5	3.8	1011.4	89	1.1	0	113.26	23.13	92242	1270.96	1744	109.53	6	0	3.99	26.84	42.66
9-Feb-13	1	13	9.2	4.5	1016.2	71	0	0	113.26	23.13	92242	1270.96	1744	109.53	7	1	3.99	26.84	42.66
10-Feb-13	1	12	11.8	2.3	1013.4	71	0	0.2	113.26	23.13	92242	1270.96	1744	109.53	1	1	3.99	26.84	42.66
11-Feb-13	1	12	15.5	1.4	1011.6	78	0	3.9	113.26	23.13	92242	1270.96	1744	109.53	2	1	3.99	26.84	42.66
12-Feb-13	1	13	15.4	4.4	1013.2	75	0	6.7	113.26	23.13	92242	1270.96	1744	109.53	3	1	3.99	26.84	42.66
13-Feb-13	1	13	14.9	2	1012.3	69	0	8.6	113.26	23.13	92242	1270.96	1744	109.53	4	1	3.99	26.84	42.66
14-Feb-13	1	14	17.5	1.4	1009.1	82	0	3.4	113.26	23.13	92242	1270.96	1744	109.53	5	1	3.99	26.84	42.66
15-Feb-13	1	15	17.4	3.8	1009.3	82	0	0	113.26	23.13	92242	1270.96	1744	109.53	6	1	3.99	26.84	42.66
16-Feb-13	1	17	14.7	2.1	1011.3	76	0	0	113.26	23.13	92242	1270.96	1744	109.53	7	0	3.99	26.84	42.66
17-Feb-13	1	18	17.7	1.8	1007.8	83	0	0	113.26	23.13	92242	1270.96	1744	109.53	1	0	3.99	26.84	42.66
18-Feb-13	1	28	19.8	1.1	1005.1	83	0	0.3	113.26	23.13	92242	1270.96	1744	109.53	2	0	3.99	26.84	42.66
19-Feb-13	1	9	16.1	4.8	1006.9	86	0	0	113.26	23.13	92242	1270.96	1744	109.53	3	0	3.99	26.84	42.66
20-Feb-13	1	18	13	4.1	1012.8	70	0	0	113.26	23.13	92242	1270.96	1744	109.53	4	0	3.99	26.84	42.66
21-Feb-13	1	14	15.6	3.2	1012.6	71	0	4.3	113.26	23.13	92242	1270.96	1744	109.53	5	0	3.99	26.84	42.66
22-Feb-13	1	11	15.5	4.8	1014.6	68	0	4.2	113.26	23.13	92242	1270.96	1744	109.53	6	0	3.99	26.84	42.66
23-Feb-13	1	19	13.9	3.3	1015.8	74	0	3	113.26	23.13	92242	1270.96	1744	109.53	7	0	3.99	26.84	42.66
24-Feb-13	1	18	16.2	1.9	1013	78	0	0.9	113.26	23.13	92242	1270.96	1744	109.53	1	0	3.99	26.84	42.66
25-Feb-13	1	25	20.9	1.6	1010.7	73	0	0	113.26	23.13	92242	1270.96	1744	109.53	2	0	3.99	26.84	42.66
26-Feb-13	1	28	20.5	0.7	1008.2	91	4.4	0	113.26	23.13	92242	1270.96	1744	109.53	3	0	3.99	26.84	42.66
27-Feb-13	1	15	21.8	1.4	1005.9	90	0	3	113.26	23.13	92242	1270.96	1744	109.53	4	0	3.99	26.84	42.66
28-Feb-13	1	16	20.4	2	1004.7	92	0.2	0	113.26	23.13	92242	1270.96	1744	109.53	5	0	3.99	26.84	42.66
1-Mar-13	1	26	19.6	1.5	1005.6	96	4.3	0	113.26	23.13	92242	1270.96	1744	109.53	6	0	3.99	26.84	42.66
2-Mar-13	1	18	15.6	5.1	1012.6	84	3.5	0	113.26	23.13	92242	1270.96	1744	109.53	7	0	3.99	26.84	42.66
3-Mar-13	1	26	11.4	5	1017.1	63	0.05	0	113.26	23.13	92242	1270.96	1744	109.53	1	0	3.99	26.84	42.66
4-Mar-13	1	30	13	3.3	1016	66	0	8.9	113.26	23.13	92242	1270.96	1744	109.53	2	0	3.99	26.84	42.66
5-Mar-13	1	20	14.9	1.5	1015.1	71	0	9.2	113.26	23.13	92242	1270.96	1744	109.53	3	0	3.99	26.84	42.66
6-Mar-13	1	42	15.6	2.4	1012.9	76	0	9.5	113.26	23.13	92242	1270.96	1744	109.53	4	0	3.99	26.84	42.66
7-Mar-13	1	33	17.3	1.6	1011.7	79	0	8.7	113.26	23.13	92242	1270.96	1744	109.53	5	0	3.99	26.84	42.66
8-Mar-13	1	23	19	1.6	1008.5	77	0	8.8	113.26	23.13	92242	1270.96	1744	109.53	6	0	3.99	26.84	42.66
9-Mar-13	1	19	19	2.7	1006	75	0	9.6	113.26	23.13	92242	1270.96	1744	109.53	7	0	3.99	26.84	42.66
10-Mar-13	1	25	19.2	2	1006.4	79	0	8.9	113.26	23.13	92242	1270.96	1744	109.53	1	0	3.99	26.84	42.66
11-Mar-13	1	25	20	2.3	1007.6	79	0	7.2	113.26	23.13	92242	1270.96	1744	109.53	2	0	3.99	26.84	42.66
12-Mar-13	1	18	20.3	1.7	1007.2	80	0	3.3	113.26	23.13	92242	1270.96	1744	109.53	3	0	3.99	26.84	42.66
13-Mar-13	1	31	21.7	1.2	1006.3	83	0	1.8	113.26	23.13	92242	1270.96	1744	109.53	4	0	3.99	26.84	42.66
14-Mar-13	1	22	18.7	3.1	1011	77	0.05	0	113.26	23.13	92242	1270.96	1744	109.53	5	0	3.99	26.84	42.66
15-Mar-13	1	41	18.7	1.8	1012.9	82	0.05	0	113.26	23.13	92242	1270.96	1744	109.53	6	0	3.99	26.84	42.66
16-Mar-13	1	29	20.1	2.5	1010.7	79	0	0.2	113.26	23.13	92242	1270.96	1744	109.53	7	0	3.99	26.84	42.66
17-Mar-13	1	40	20.6	1.8	1005.5	84	0	1.2	113.26	23.13	92242	1270.96	1744	109.53	1	0	3.99	26.84	42.66
18-Mar-13	1	45	22.5	1.1	1002.4	88	0	0.5	113.26	23.13	92242	1270.96	1744	109.53	2	0	3.99	26.84	42.66
19-Mar-13	1	39	23.3	2.7	1001.9	94	0.1	0	113.26	23.13	92242	1270.96	1744	109.53	3	0	3.99	26.84	42.66
20-Mar-13	1	51	21.2	1.9	1003.8	97	26	0	113.26	23.13	92242	1270.96	1744	109.53	4	0	3.99	26.84	42.66
21-Mar-13	1	51	20.5	2.1	1005.3	93	0.3	0	113.26	23.13	92242	1270.96	1744	109.53	5	0	3.99	26.84	42.66
22-Mar-13	1	55	22	1.8	1004.6	88	0	0.7	113.26	23.13	92242	1270.96	1744	109.53	6	0	3.99	26.84	42.66
23-Mar-13	1	69	23.3	2	1003.2	88	0	0.5	113.26	23.13	92242	1270.96	1744	109.53	7	0	3.99	26.84	42.66
24-Mar-13	1	53	22.7	1.5	1002.3	91	6.7	0.9	113.26	23.13	92242	1270.96	1744	109.53	1	0	3.99	26.84	42.66
25-Mar-13	1	77	21.5	1.8	1003.1	87	0.05	0.2	113.26	23.13	92242	1270.96	1744	109.53	2	0	3.99	26.84	42.66
26-Mar-13	1	59	19.6	1.8	1003.1	92	26.7	0	113.26	23.13	92242	1270.96	1744	109.53	3	0	3.99	26.84	42.66
27-Mar-13	1	81	18.4	2.6	1005.5	90	0.1	0.4	113.26	23.13	92242	1270.96	1744	109.53	4	0	3.99	26.84	42.66
28-Mar-13	1	52	17.7	1.3	1004.3	99	44.6	0	113.26	23.13	92242	1270.96	1744	109.53	5	0	3.99	26.84	42.66
29-Mar-13	1	85	19.7	2	1005.2	94	10.4	0	113.26	23.13	92242	1270.96	1744	109.53	6	0	3.99	26.84	42.66
30-Mar-13	1	80	18.4	2.7	1004.1	100	49.2	0	113.26	23.13	92242	1270.96	1744	109.53	7	0	3.99	26.84	42.66
31-Mar-13	1	85	19	1.6	1006.6	99	2.3	0	113.26	23.13	92242	1270.96	1744	109.53	1	0	3.99	26.84	42.66
1-Apr-13	1	103	20.2	1.1	1007	95	1.3	0.1	113.26	23.13	92242	1270.96	1744	109.53	2	0	3.99	26.84	42.66
2-Apr-13	1	78	20.2	1.2	1005.9	100	11.5	0	113.26	23.13	92242	1270.96	1744	109.53	3	0	3.99	26.84	42.66
3-Apr-13	1	94	19.2	2.5	1003.8	96	8.7	0	113.26	23.13	92242	1270.96	1744	109.53	4	0	3.99	26.84	42.66
4-Apr-13	1	88	19.6	1.4	999.1	99	0.8	0	113.26	23.13	92242	1270.96	1744	109.53	5	1	3.99	26.84	42.66
5-Apr-13	1	83	21.9	2	994.3	100	49	0	113.26	23.13	92242	1270.96	1744	109.53	6	1	3.99	26.84	42.66
6-Apr-13	1	95	18	8.1	1001.6	73	1	3.4	113.26	23.13	92242	1270.96	1744	109.53	7	1	3.99	26.84	42.66
7-Apr-13	1	87	14.4	3.5	1006.2	67	0	4	113.26	23.13	92242	1270.96	1744	109.53	1	0	3.99	26.84	42.66
8-Apr-13	1	119	16	2.2	1005.6	82	0.05	0	113.26	23.13	92242	1270.96	1744	109.53	2	0	3.99	26.84	42.66
9-Apr-13	1	109	18.5	2.6	1007	89	8.5	0.9	113.26	23.13	92242	1270.96	1744	109.53	3	0	3.99	26.84	42.66
10-Apr-13	1	63	16.8	2.5	1009.8	98	21.1	0	113.26	23.13	92242	1270.96	1744	109.53	4	0	3.99	26.84	42.66
11-Apr-13	1	73	15.6	2.9	1010.2	99	24.1	0	113.26	23.13	92242	1270.96	1744	109.53	5	0	3.99	26.84	42.66
12-Apr-13	1	71	16.9	3.2	1011.6	80	3.4	4.6	113.26	23.13	92242	1270.96	1744	109.53	6	0	3.99	26.84	42.66
13-Apr-13	1	93	18	1	1009.1	87	0.05	0	113.26	23.13	92242	1270.96	1744	109.53	7	0	3.99	26.84	42.66
14-Apr-13	1	87	20.8	1.3	1005.6	79	0	8.7	113.26	23.13	92242	1270.96	1744	109.53	1	0	3.99	26.84	42.66
15-Apr-13	1	124	21.8	2.7	1002.6	77	0	8	113.26	23.13	92242	1270.96	1744	109.53	2	0	3.99	26.84	42.66
16-Apr-13	1	98	21.2	2.2	1000.5	96	2.7	0	113.26	23.13	92242	1270.96	1744	109.53	3	0	3.99	26.84	42.66
17-Apr-13	1	98	24.1	1.7	999.6	95	0.5	1.8	113.26	23.13	92242	1270.96	1744	109.53	4	0	3.99	26.84	42.66
18-Apr-13	1	131	24.3	2	999.9	95	0.1	0.2	113.26	23.13	92242	1270.96	1744	109.53	5	0	3.99	26.84	42.66
19-Apr-13	1	114	25.7	2.1	1000.1	91	0	1.1	113.26	23.13	92242	1270.96	1744	109.53	6	0	3.99	26.84	42.66
20-Apr-13	1	162	24.3	2	1002	93	47.5	1.6	113.26	23.13	92242	1270.96	1744	109.53	7	0	3.99	26.84	42.66
21-Apr-13	1	156	19.5	3.9	1006.6	91	7.5	0	113.26	23.13	92242	1270.96	1744	109.53	1	0	3.99	26.84	42.66
22-Apr-13	1	197	19.9	1.7	1007.1	95	1.1	0	113.26	23.13	92242	1270.96	1744	109.53	2	0	3.99	26.84	42.66
23-Apr-13	1	244	22.6	2	1006	90	0.7	0	113.26	23.13	92242	1270.96	1744	109.53	3	0	3.99	26.84	42.66
24-Apr-13	1	192	24.5	1.3	1004.5	90	0	1.9	113.26	23.13	92242	1270.96	1744	109.53	4	0	3.99	26.84	42.66
25-Apr-13	1	206	24.7	1.9	1003.2	89	43.4	1.9	113.26	23.13	92242	1270.96	1744	109.53	5	0	3.99	26.84	42.66
26-Apr-13	1	203	19.7	1.9	1005.2	95	7.2	0	113.26	23.13	92242	1270.96	1744	109.53	6	0	3.99	26.84	42.66
27-Apr-13	1	224	20.9	1.5	1004.7	86	0	0	113.26	23.13	92242	1270.96	1744	109.53	7	0	3.99	26.84	42.66
28-Apr-13	1	238	22.7	1.4	1004.4	90	0.4	0	113.26	23.13	92242	1270.96	1744	109.53	1	0	3.99	26.84	42.66
29-Apr-13	1	235	24.2	2.9	1003.5	90	23.7	0	113.26	23.13	92242	1270.96	1744	109.53	2	1	3.99	26.84	42.66
30-Apr-13	1	198	22.9	2.1	1000.8	98	18.6	2.1	113.26	23.13	92242	1270.96	1744	109.53	3	1	3.99	26.84	42.66
1-May-13	1	232	21.8	3.6	1001.6	86	0.05	3.7	113.26	23.13	92242	1270.96	1744	109.53	4	1	3.99	26.84	42.66
2-May-13	1	249	19.4	1	1002.9	84	2.7	0	113.26	23.13	92242	1270.96	1744	109.53	5	0	3.99	26.84	42.66
3-May-13	1	218	18.8	2	1003.6	89	13.8	0	113.26	23.13	92242	1270.96	1744	109.53	6	0	3.99	26.84	42.66
4-May-13	1	211	19.2	2.5	1006.3	92	1.2	0	113.26	23.13	92242	1270.96	1744	109.53	7	0	3.99	26.84	42.66
5-May-13	1	211	21.8	2.1	1006.5	89	0.3	1.4	113.26	23.13	92242	1270.96	1744	109.53	1	0	3.99	26.84	42.66
6-May-13	1	226	23.6	1.7	1004.7	88	0.2	0.1	113.26	23.13	92242	1270.96	1744	109.53	2	0	3.99	26.84	42.66
7-May-13	1	185	24.4	1.8	1003.7	88	0.1	0	113.26	23.13	92242	1270.96	1744	109.53	3	0	3.99	26.84	42.66
8-May-13	1	210	23.1	1.4	1002.9	93	23.8	0	113.26	23.13	92242	1270.96	1744	109.53	4	0	3.99	26.84	42.66
9-May-13	1	190	25	2	1001.8	91	51.4	1.2	113.26	23.13	92242	1270.96	1744	109.53	5	0	3.99	26.84	42.66
10-May-13	1	248	24.5	1.7	999.8	94	4.2	0.2	113.26	23.13	92242	1270.96	1744	109.53	6	0	3.99	26.84	42.66
11-May-13	1	241	25.7	2.6	998.5	84	0	3.5	113.26	23.13	92242	1270.96	1744	109.53	7	0	3.99	26.84	42.66
12-May-13	1	283	25.5	1.4	999.5	86	0	2.4	113.26	23.13	92242	1270.96	1744	109.53	1	0	3.99	26.84	42.66
13-May-13	1	353	26.3	1.9	999.2	86	2.4	3.2	113.26	23.13	92242	1270.96	1744	109.53	2	0	3.99	26.84	42.66
14-May-13	1	313	26.8	3.1	997.9	85	0.3	1.4	113.26	23.13	92242	1270.96	1744	109.53	3	0	3.99	26.84	42.66
15-May-13	1	315	28	4.3	995.9	86	0.1	1.5	113.26	23.13	92242	1270.96	1744	109.53	4	0	3.99	26.84	42.66
16-May-13	1	312	26.3	2.3	996.8	91	7.1	1.1	113.26	23.13	92242	1270.96	1744	109.53	5	0	3.99	26.84	42.66
17-May-13	1	362	26.1	1.4	999.6	93	41.3	0.5	113.26	23.13	92242	1270.96	1744	109.53	6	0	3.99	26.84	42.66
18-May-13	1	394	27.9	1.9	998.2	89	1.5	5.6	113.26	23.13	92242	1270.96	1744	109.53	7	0	3.99	26.84	42.66
19-May-13	1	447	28.1	1.4	996.8	87	63.4	3.3	113.26	23.13	92242	1270.96	1744	109.53	1	0	3.99	26.84	42.66
20-May-13	1	545	25.9	2.9	996.2	92	26.3	1.9	113.26	23.13	92242	1270.96	1744	109.53	2	0	3.99	26.84	42.66
21-May-13	1	475	24.7	1.3	997	97	7.2	0	113.26	23.13	92242	1270.96	1744	109.53	3	0	3.99	26.84	42.66
22-May-13	1	503	24.6	1.3	997.4	98	17.6	0.2	113.26	23.13	92242	1270.96	1744	109.53	4	0	3.99	26.84	42.66
23-May-13	1	463	26.3	1.5	1000.6	91	0	2.3	113.26	23.13	92242	1270.96	1744	109.53	5	0	3.99	26.84	42.66
24-May-13	1	491	27.5	1.6	1001.1	86	0.1	6.3	113.26	23.13	92242	1270.96	1744	109.53	6	0	3.99	26.84	42.66
25-May-13	1	538	25.4	2.9	1001.1	92	14	0.7	113.26	23.13	92242	1270.96	1744	109.53	7	0	3.99	26.84	42.66
26-May-13	1	565	26.8	3.9	998.7	90	10.3	0.8	113.26	23.13	92242	1270.96	1744	109.53	1	0	3.99	26.84	42.66
27-May-13	1	684	28.9	3.7	998	83	0.05	1.9	113.26	23.13	92242	1270.96	1744	109.53	2	0	3.99	26.84	42.66
28-May-13	1	619	28.7	1.9	1000	88	0.4	5.8	113.26	23.13	92242	1270.96	1744	109.53	3	0	3.99	26.84	42.66
29-May-13	1	574	27.3	2	1002.2	89	10.6	5.4	113.26	23.13	92242	1270.96	1744	109.53	4	0	3.99	26.84	42.66
30-May-13	1	577	27.8	1.8	1002.5	84	0.3	3.6	113.26	23.13	92242	1270.96	1744	109.53	5	0	3.99	26.84	42.66
31-May-13	1	605	28.8	2	1001	80	0	8	113.26	23.13	92242	1270.96	1744	109.53	6	0	3.99	26.84	42.66
1-Jun-13	1	675	29.5	2.1	999.1	76	0	10.5	113.26	23.13	92242	1270.96	1744	109.53	7	0	3.99	26.84	42.66
2-Jun-13	1	560	29	2.6	997.9	77	0	11.4	113.26	23.13	92242	1270.96	1744	109.53	1	0	3.99	26.84	42.66
3-Jun-13	1	655	28	1.8	998.6	84	10.3	7.4	113.26	23.13	92242	1270.96	1744	109.53	2	0	3.99	26.84	42.66
4-Jun-13	1	567	25	2.3	1001.6	96	57.4	2.1	113.26	23.13	92242	1270.96	1744	109.53	3	0	3.99	26.84	42.66
5-Jun-13	1	677	26.2	1.9	1002.7	90	25.1	1.5	113.26	23.13	92242	1270.96	1744	109.53	4	0	3.99	26.84	42.66
6-Jun-13	1	615	26.9	3.1	1001.5	86	0.8	6.9	113.26	23.13	92242	1270.96	1744	109.53	5	0	3.99	26.84	42.66
7-Jun-13	1	605	29.2	3.2	998.1	79	0	6.8	113.26	23.13	92242	1270.96	1744	109.53	6	0	3.99	26.84	42.66
8-Jun-13	1	556	29	1.5	995.1	83	0.4	7.3	113.26	23.13	92242	1270.96	1744	109.53	7	0	3.99	26.84	42.66
9-Jun-13	1	601	28.8	1.7	993.3	87	9.5	3	113.26	23.13	92242	1270.96	1744	109.53	1	0	3.99	26.84	42.66
10-Jun-13	1	597	25.8	1.2	994.3	96	32.7	0	113.26	23.13	92242	1270.96	1744	109.53	2	1	3.99	26.84	42.66
11-Jun-13	1	581	22.6	4.3	997.2	90	25	0	113.26	23.13	92242	1270.96	1744	109.53	3	1	3.99	26.84	42.66
12-Jun-13	1	586	24.8	3.4	998.4	73	0	7	113.26	23.13	92242	1270.96	1744	109.53	4	1	3.99	26.84	42.66
13-Jun-13	1	649	23.8	2.2	997.7	84	0.1	0.1	113.26	23.13	92242	1270.96	1744	109.53	5	0	3.99	26.84	42.66
14-Jun-13	1	596	24.7	3.4	996.6	93	4.2	0	113.26	23.13	92242	1270.96	1744	109.53	6	0	3.99	26.84	42.66
15-Jun-13	1	549	25.4	2.6	996.7	96	14.8	0	113.26	23.13	92242	1270.96	1744	109.53	7	0	3.99	26.84	42.66
16-Jun-13	1	469	27.1	2.7	998.1	89	1.4	0.8	113.26	23.13	92242	1270.96	1744	109.53	1	0	3.99	26.84	42.66
17-Jun-13	1	501	27.3	2.1	996.4	91	16.7	2.3	113.26	23.13	92242	1270.96	1744	109.53	2	0	3.99	26.84	42.66
18-Jun-13	1	519	28.5	1.4	993.9	84	0	6.9	113.26	23.13	92242	1270.96	1744	109.53	3	0	3.99	26.84	42.66
19-Jun-13	1	496	30	1.2	993.4	78	0	9.5	113.26	23.13	92242	1270.96	1744	109.53	4	0	3.99	26.84	42.66
20-Jun-13	1	573	30.4	0.8	994	79	0	9	113.26	23.13	92242	1270.96	1744	109.53	5	0	3.99	26.84	42.66
21-Jun-13	1	536	30	1.8	995.2	77	0	10.2	113.26	23.13	92242	1270.96	1744	109.53	6	0	3.99	26.84	42.66
22-Jun-13	1	528	27.1	1.8	995.3	85	5	5.3	113.26	23.13	92242	1270.96	1744	109.53	7	0	3.99	26.84	42.66
23-Jun-13	1	582	26.7	2.1	996	89	6.1	5.6	113.26	23.13	92242	1270.96	1744	109.53	1	0	3.99	26.84	42.66
24-Jun-13	1	566	25.9	2.4	997.6	95	1.3	0	113.26	23.13	92242	1270.96	1744	109.53	2	0	3.99	26.84	42.66
25-Jun-13	1	576	28	3.2	997.5	89	9.4	2.8	113.26	23.13	92242	1270.96	1744	109.53	3	0	3.99	26.84	42.66
26-Jun-13	1	520	29.6	3.8	997.4	79	0	9.5	113.26	23.13	92242	1270.96	1744	109.53	4	0	3.99	26.84	42.66
27-Jun-13	1	555	29.7	4.2	997.1	76	8	9.3	113.26	23.13	92242	1270.96	1744	109.53	5	0	3.99	26.84	42.66
28-Jun-13	1	595	29.8	4	996.5	77	0	5.3	113.26	23.13	92242	1270.96	1744	109.53	6	0	3.99	26.84	42.66
29-Jun-13	1	542	29.7	3.8	998.4	78	0	10.8	113.26	23.13	92242	1270.96	1744	109.53	7	0	3.99	26.84	42.66
30-Jun-13	1	564	30.1	2.2	999.9	72	0	9.3	113.26	23.13	92242	1270.96	1744	109.53	1	0	3.99	26.84	42.66
1-Jul-13	1	688	26.9	2.3	998	88	30	5.9	113.26	23.13	92242	1270.96	1744	109.53	2	0	3.99	26.84	42.66
2-Jul-13	1	613	27.3	3.9	998.9	85	24.6	4.9	113.26	23.13	92242	1270.96	1744	109.53	3	0	3.99	26.84	42.66
3-Jul-13	1	609	28.2	2.9	1000.9	84	1.7	7.2	113.26	23.13	92242	1270.96	1744	109.53	4	0	3.99	26.84	42.66
4-Jul-13	1	543	29.3	3	999.5	77	0	11.5	113.26	23.13	92242	1270.96	1744	109.53	5	0	3.99	26.84	42.66
5-Jul-13	1	557	29.6	2.9	998.9	73	0	9.8	113.26	23.13	92242	1270.96	1744	109.53	6	0	3.99	26.84	42.66
6-Jul-13	1	540	28.6	2.2	999.7	80	0	4.7	113.26	23.13	92242	1270.96	1744	109.53	7	0	3.99	26.84	42.66
7-Jul-13	1	534	27.8	4.6	1000.8	82	1.5	5.5	113.26	23.13	92242	1270.96	1744	109.53	1	0	3.99	26.84	42.66
8-Jul-13	1	596	28.3	2.7	1002.2	80	0	7.6	113.26	23.13	92242	1270.96	1744	109.53	2	0	3.99	26.84	42.66
9-Jul-13	1	543	28.7	2.4	1000.6	76	0	8.9	113.26	23.13	92242	1270.96	1744	109.53	3	0	3.99	26.84	42.66
10-Jul-13	1	560	27.7	1.7	999.7	80	0.05	5.6	113.26	23.13	92242	1270.96	1744	109.53	4	0	3.99	26.84	42.66
11-Jul-13	1	444	27.3	2.2	1000.3	86	9.9	5.9	113.26	23.13	92242	1270.96	1744	109.53	5	0	3.99	26.84	42.66
12-Jul-13	1	466	29.5	1.5	997.3	80	0	9.7	113.26	23.13	92242	1270.96	1744	109.53	6	0	3.99	26.84	42.66
13-Jul-13	1	447	30.3	1.6	992.4	78	0	10	113.26	23.13	92242	1270.96	1744	109.53	7	0	3.99	26.84	42.66
14-Jul-13	1	447	29.5	3.2	995.8	79	0	0	113.26	23.13	92242	1270.96	1744	109.53	1	0	3.99	26.84	42.66
15-Jul-13	1	466	24.6	3.1	1000.3	96	62.8	0	113.26	23.13	92242	1270.96	1744	109.53	2	0	3.99	26.84	42.66
16-Jul-13	1	387	25.7	1.5	1000.4	93	11.1	0.8	113.26	23.13	92242	1270.96	1744	109.53	3	0	3.99	26.84	42.66
17-Jul-13	1	480	25.6	2.3	998.9	90	5.3	2.6	113.26	23.13	92242	1270.96	1744	109.53	4	0	3.99	26.84	42.66
18-Jul-13	1	399	27	1.7	997.1	84	0.1	7.5	113.26	23.13	92242	1270.96	1744	109.53	5	0	3.99	26.84	42.66
19-Jul-13	1	415	27.1	2.4	997.7	89	9.4	5.7	113.26	23.13	92242	1270.96	1744	109.53	6	0	3.99	26.84	42.66
20-Jul-13	1	436	25.2	3.1	999.4	94	25.1	2.1	113.26	23.13	92242	1270.96	1744	109.53	7	0	3.99	26.84	42.66
21-Jul-13	1	413	26.3	2.2	999.4	91	32.2	1.4	113.26	23.13	92242	1270.96	1744	109.53	1	0	3.99	26.84	42.66
22-Jul-13	1	451	27.2	1.7	999.9	87	0.7	6.1	113.26	23.13	92242	1270.96	1744	109.53	2	0	3.99	26.84	42.66
23-Jul-13	1	404	28.1	2	1000.5	85	0	7.3	113.26	23.13	92242	1270.96	1744	109.53	3	0	3.99	26.84	42.66
24-Jul-13	1	414	26.2	1.5	999.2	92	3	2.5	113.26	23.13	92242	1270.96	1744	109.53	4	0	3.99	26.84	42.66
25-Jul-13	1	427	25.6	2.8	996	93	22.7	2.4	113.26	23.13	92242	1270.96	1744	109.53	5	0	3.99	26.84	42.66
26-Jul-13	1	422	25.1	2.2	996.2	94	43.7	0.6	113.26	23.13	92242	1270.96	1744	109.53	6	0	3.99	26.84	42.66
27-Jul-13	1	424	26.6	2.4	997.7	92	29.4	1.9	113.26	23.13	92242	1270.96	1744	109.53	7	0	3.99	26.84	42.66
28-Jul-13	1	438	26.7	2.6	999.5	89	5.7	6.1	113.26	23.13	92242	1270.96	1744	109.53	1	0	3.99	26.84	42.66
29-Jul-13	1	443	27.5	1.3	1000.4	87	0	7.3	113.26	23.13	92242	1270.96	1744	109.53	2	0	3.99	26.84	42.66
30-Jul-13	1	375	28.3	1.3	998.4	86	0	7.1	113.26	23.13	92242	1270.96	1744	109.53	3	0	3.99	26.84	42.66
31-Jul-13	1	349	28.1	2.1	996.9	83	0.05	7.1	113.26	23.13	92242	1270.96	1744	109.53	4	0	3.99	26.84	42.66
1-Aug-13	1	564	27.5	2.4	996.6	83	0.8	7.7	113.26	23.13	92242	1270.96	1744	109.53	5	0	3.99	26.84	42.66
2-Aug-13	1	475	26.3	2.6	996.9	90	20.6	3.8	113.26	23.13	92242	1270.96	1744	109.53	6	0	3.99	26.84	42.66
3-Aug-13	1	476	26.7	2.3	1001.3	92	7.1	0.6	113.26	23.13	92242	1270.96	1744	109.53	7	0	3.99	26.84	42.66
4-Aug-13	1	424	28.9	2.4	1003.6	78	0	11.1	113.26	23.13	92242	1270.96	1744	109.53	1	0	3.99	26.84	42.66
5-Aug-13	1	367	28.2	1.5	1001.3	82	0	10.4	113.26	23.13	92242	1270.96	1744	109.53	2	0	3.99	26.84	42.66
6-Aug-13	1	403	28.9	1.7	1000.5	78	0	7.1	113.26	23.13	92242	1270.96	1744	109.53	3	0	3.99	26.84	42.66
7-Aug-13	1	384	28.3	1.9	1002	85	7	8.2	113.26	23.13	92242	1270.96	1744	109.53	4	0	3.99	26.84	42.66
8-Aug-13	1	350	28.1	1.3	1002.5	82	1.6	7.6	113.26	23.13	92242	1270.96	1744	109.53	5	0	3.99	26.84	42.66
9-Aug-13	1	358	29.2	1.3	1001	80	0	10.5	113.26	23.13	92242	1270.96	1744	109.53	6	0	3.99	26.84	42.66
10-Aug-13	1	389	28.4	2	1000.4	82	0.05	6.9	113.26	23.13	92242	1270.96	1744	109.53	7	0	3.99	26.84	42.66
11-Aug-13	1	328	28.7	1.5	1001.1	73	0	11.4	113.26	23.13	92242	1270.96	1744	109.53	1	0	3.99	26.84	42.66
12-Aug-13	1	306	29.2	1.4	998.9	78	0	11.2	113.26	23.13	92242	1270.96	1744	109.53	2	0	3.99	26.84	42.66
13-Aug-13	1	306	27.3	2.2	995.8	88	0.5	1.5	113.26	23.13	92242	1270.96	1744	109.53	3	0	3.99	26.84	42.66
14-Aug-13	1	275	25.8	4.8	991.4	90	15.3	0.5	113.26	23.13	92242	1270.96	1744	109.53	4	0	3.99	26.84	42.66
15-Aug-13	1	284	26	5.3	992.9	94	100.2	0	113.26	23.13	92242	1270.96	1744	109.53	5	0	3.99	26.84	42.66
16-Aug-13	1	268	26.2	3.6	991.3	97	99.2	0	113.26	23.13	92242	1270.96	1744	109.53	6	0	3.99	26.84	42.66
17-Aug-13	1	293	26.2	2.5	990.5	96	3.7	0	113.26	23.13	92242	1270.96	1744	109.53	7	0	3.99	26.84	42.66
18-Aug-13	1	261	25.3	2	993.1	98	34.2	0	113.26	23.13	92242	1270.96	1744	109.53	1	0	3.99	26.84	42.66
19-Aug-13	1	259	27	1.6	993.6	92	12	3.3	113.26	23.13	92242	1270.96	1744	109.53	2	0	3.99	26.84	42.66
20-Aug-13	1	308	27.3	1.2	992.8	90	5.8	5.2	113.26	23.13	92242	1270.96	1744	109.53	3	0	3.99	26.84	42.66
21-Aug-13	1	278	28	1.8	991	88	0.4	5.7	113.26	23.13	92242	1270.96	1744	109.53	4	0	3.99	26.84	42.66
22-Aug-13	1	298	27.9	1.6	987.9	86	0.1	0	113.26	23.13	92242	1270.96	1744	109.53	5	0	3.99	26.84	42.66
23-Aug-13	1	328	26.9	2.8	989.9	90	35.7	0.3	113.26	23.13	92242	1270.96	1744	109.53	6	0	3.99	26.84	42.66
24-Aug-13	1	326	26.2	2.5	994.9	96	27.5	0	113.26	23.13	92242	1270.96	1744	109.53	7	0	3.99	26.84	42.66
25-Aug-13	1	389	26	1.4	999	97	1.2	1.8	113.26	23.13	92242	1270.96	1744	109.53	1	0	3.99	26.84	42.66
26-Aug-13	1	384	27.2	1.3	999.1	91	0	8.6	113.26	23.13	92242	1270.96	1744	109.53	2	0	3.99	26.84	42.66
27-Aug-13	1	369	28.8	0.7	998	83	0	9	113.26	23.13	92242	1270.96	1744	109.53	3	0	3.99	26.84	42.66
28-Aug-13	1	357	29.2	0.7	997.1	83	0	9.8	113.26	23.13	92242	1270.96	1744	109.53	4	0	3.99	26.84	42.66
29-Aug-13	1	311	29.6	1.6	995.8	81	0	9.5	113.26	23.13	92242	1270.96	1744	109.53	5	0	3.99	26.84	42.66
30-Aug-13	1	322	26.2	1.4	998	92	9.9	0	113.26	23.13	92242	1270.96	1744	109.53	6	0	3.99	26.84	42.66
31-Aug-13	1	356	25.7	1.4	1000.3	93	12.7	0	113.26	23.13	92242	1270.96	1744	109.53	7	0	3.99	26.84	42.66
1-Sep-13	1	462	26.9	1.1	1001.7	81	1.6	0.9	113.26	23.13	92242	1270.96	1744	109.53	1	0	3.99	26.84	42.66
2-Sep-13	1	317	26.3	1.5	1002	83	25.6	3.1	113.26	23.13	92242	1270.96	1744	109.53	2	0	3.99	26.84	42.66
3-Sep-13	1	370	24.7	1.4	1000.4	91	48.3	0	113.26	23.13	92242	1270.96	1744	109.53	3	0	3.99	26.84	42.66
4-Sep-13	1	346	24.4	2.5	1000.7	97	50.4	0	113.26	23.13	92242	1270.96	1744	109.53	4	0	3.99	26.84	42.66
5-Sep-13	1	363	25	1.8	1002.5	87	0.05	0.3	113.26	23.13	92242	1270.96	1744	109.53	5	0	3.99	26.84	42.66
6-Sep-13	1	398	26.6	1.2	1004.9	87	0	4.2	113.26	23.13	92242	1270.96	1744	109.53	6	0	3.99	26.84	42.66
7-Sep-13	1	439	27.1	1.5	1005.3	86	0	5.3	113.26	23.13	92242	1270.96	1744	109.53	7	0	3.99	26.84	42.66
8-Sep-13	1	458	27.6	1.7	1005.7	85	0	9	113.26	23.13	92242	1270.96	1744	109.53	1	0	3.99	26.84	42.66
9-Sep-13	1	434	27.7	1.2	1004.3	85	0	5.6	113.26	23.13	92242	1270.96	1744	109.53	2	0	3.99	26.84	42.66
10-Sep-13	1	442	28.7	2.2	1002.5	79	0	9.7	113.26	23.13	92242	1270.96	1744	109.53	3	0	3.99	26.84	42.66
11-Sep-13	1	424	27.9	1.8	1002.8	81	0	9.8	113.26	23.13	92242	1270.96	1744	109.53	4	0	3.99	26.84	42.66
12-Sep-13	1	385	27.6	0.8	1003.2	85	0.8	7.2	113.26	23.13	92242	1270.96	1744	109.53	5	0	3.99	26.84	42.66
13-Sep-13	1	425	27.7	1.3	1001.8	83	0	5.1	113.26	23.13	92242	1270.96	1744	109.53	6	0	3.99	26.84	42.66
14-Sep-13	1	428	27.8	1.7	998.9	83	0	9.7	113.26	23.13	92242	1270.96	1744	109.53	7	0	3.99	26.84	42.66
15-Sep-13	1	463	28.4	1.8	997.5	84	0	9.6	113.26	23.13	92242	1270.96	1744	109.53	1	0	3.99	26.84	42.66
16-Sep-13	1	457	27.6	1.5	999.4	80	0	10	113.26	23.13	92242	1270.96	1744	109.53	2	0	3.99	26.84	42.66
17-Sep-13	1	419	26.8	1.5	1000	80	0	10.2	113.26	23.13	92242	1270.96	1744	109.53	3	0	3.99	26.84	42.66
18-Sep-13	1	444	26.4	1.9	1000.5	75	0	9.8	113.26	23.13	92242	1270.96	1744	109.53	4	0	3.99	26.84	42.66
19-Sep-13	1	415	27.3	2	999.9	70	0	7.8	113.26	23.13	92242	1270.96	1744	109.53	5	1	3.99	26.84	42.66
20-Sep-13	1	424	27.8	2.5	998.4	81	0	9.6	113.26	23.13	92242	1270.96	1744	109.53	6	1	3.99	26.84	42.66
21-Sep-13	1	354	28.6	4	993.7	68	0	10	113.26	23.13	92242	1270.96	1744	109.53	7	1	3.99	26.84	42.66
22-Sep-13	1	356	27	4.6	987.6	77	2.3	0	113.26	23.13	92242	1270.96	1744	109.53	1	0	3.99	26.84	42.66
23-Sep-13	1	342	26.3	6.6	986.5	92	78.1	0	113.26	23.13	92242	1270.96	1744	109.53	2	0	3.99	26.84	42.66
24-Sep-13	1	335	27.7	2.4	998	85	17	4	113.26	23.13	92242	1270.96	1744	109.53	3	0	3.99	26.84	42.66
25-Sep-13	1	255	26.3	1.9	1001.9	88	0.1	2.8	113.26	23.13	92242	1270.96	1744	109.53	4	0	3.99	26.84	42.66
26-Sep-13	1	220	23.5	4.2	1005.3	83	5	5.2	113.26	23.13	92242	1270.96	1744	109.53	5	0	3.99	26.84	42.66
27-Sep-13	1	252	24.2	2.4	1004.2	79	0	10.3	113.26	23.13	92242	1270.96	1744	109.53	6	0	3.99	26.84	42.66
28-Sep-13	1	236	24.5	3.2	1001.8	81	0	7.9	113.26	23.13	92242	1270.96	1744	109.53	7	0	3.99	26.84	42.66
29-Sep-13	1	220	23.5	3.8	1001.2	80	0	0	113.26	23.13	92242	1270.96	1744	109.53	1	0	3.99	26.84	42.66
30-Sep-13	1	184	23	3.1	1002.3	91	1.8	0	113.26	23.13	92242	1270.96	1744	109.53	2	0	3.99	26.84	42.66
1-Oct-13	1	412	25.9	2.3	1004.6	81	0	9.4	113.26	23.13	92242	1270.96	1744	109.53	3	1	3.99	26.84	42.66
2-Oct-13	1	220	25.7	2.5	1005	66	0	10.6	113.26	23.13	92242	1270.96	1744	109.53	4	1	3.99	26.84	42.66
3-Oct-13	1	209	23.6	2.1	1005.3	74	0	9.3	113.26	23.13	92242	1270.96	1744	109.53	5	1	3.99	26.84	42.66
4-Oct-13	1	188	23	2.4	1004.2	79	0	8.7	113.26	23.13	92242	1270.96	1744	109.53	6	1	3.99	26.84	42.66
5-Oct-13	1	186	22.4	2.4	1002.7	72	0	10.4	113.26	23.13	92242	1270.96	1744	109.53	7	1	3.99	26.84	42.66
6-Oct-13	1	206	23.4	2.6	1002	63	0	10.4	113.26	23.13	92242	1270.96	1744	109.53	1	1	3.99	26.84	42.66
7-Oct-13	1	199	25.3	3.5	999.5	64	0	9.3	113.26	23.13	92242	1270.96	1744	109.53	2	1	3.99	26.84	42.66
8-Oct-13	1	168	24.5	2.4	1000.8	71	0	0.6	113.26	23.13	92242	1270.96	1744	109.53	3	0	3.99	26.84	42.66
9-Oct-13	1	126	24.7	2.2	1003	82	1.9	0.8	113.26	23.13	92242	1270.96	1744	109.53	4	0	3.99	26.84	42.66
10-Oct-13	1	134	25.2	1.7	1004.8	87	3.1	8	113.26	23.13	92242	1270.96	1744	109.53	5	0	3.99	26.84	42.66
11-Oct-13	1	94	26.3	2.6	1003.9	80	0	9.6	113.26	23.13	92242	1270.96	1744	109.53	6	0	3.99	26.84	42.66
12-Oct-13	1	92	26	2	1002.8	80	0	8.6	113.26	23.13	92242	1270.96	1744	109.53	7	0	3.99	26.84	42.66
13-Oct-13	1	103	26.1	1.2	1002.8	79	0	9.2	113.26	23.13	92242	1270.96	1744	109.53	1	0	3.99	26.84	42.66
14-Oct-13	1	119	24.3	1.4	1003.4	85	0	0.6	113.26	23.13	92242	1270.96	1744	109.53	2	0	3.99	26.84	42.66
15-Oct-13	1	116	24.9	1.8	1005.4	75	0	5.3	113.26	23.13	92242	1270.96	1744	109.53	3	0	3.99	26.84	42.66
16-Oct-13	1	88	22.7	2.6	1009.7	70	0	1.3	113.26	23.13	92242	1270.96	1744	109.53	4	0	3.99	26.84	42.66
17-Oct-13	1	104	22.4	2	1011.3	76	0	6	113.26	23.13	92242	1270.96	1744	109.53	5	0	3.99	26.84	42.66
18-Oct-13	1	85	21.7	2.4	1011	74	0	1.8	113.26	23.13	92242	1270.96	1744	109.53	6	0	3.99	26.84	42.66
19-Oct-13	1	84	22.2	2.6	1010.5	68	0	5	113.26	23.13	92242	1270.96	1744	109.53	7	0	3.99	26.84	42.66
20-Oct-13	1	84	22	3	1008.7	72	0	9.7	113.26	23.13	92242	1270.96	1744	109.53	1	0	3.99	26.84	42.66
21-Oct-13	1	75	22.5	3.4	1007.7	69	0	9	113.26	23.13	92242	1270.96	1744	109.53	2	0	3.99	26.84	42.66
22-Oct-13	1	71	22.4	3.2	1008.3	69	0	7.4	113.26	23.13	92242	1270.96	1744	109.53	3	0	3.99	26.84	42.66
23-Oct-13	1	51	21.6	3.7	1007.2	53	0	9.3	113.26	23.13	92242	1270.96	1744	109.53	4	0	3.99	26.84	42.66
24-Oct-13	1	46	21.4	4.2	1005.8	45	0	9.7	113.26	23.13	92242	1270.96	1744	109.53	5	0	3.99	26.84	42.66
25-Oct-13	1	59	21.1	3.7	1007.8	42	0	9.4	113.26	23.13	92242	1270.96	1744	109.53	6	0	3.99	26.84	42.66
26-Oct-13	1	45	18.1	2.3	1010.6	51	0	9	113.26	23.13	92242	1270.96	1744	109.53	7	0	3.99	26.84	42.66
27-Oct-13	1	47	17.4	1.8	1010.4	71	0	9.5	113.26	23.13	92242	1270.96	1744	109.53	1	0	3.99	26.84	42.66
28-Oct-13	1	42	18.7	1.7	1010.5	80	0	7.9	113.26	23.13	92242	1270.96	1744	109.53	2	0	3.99	26.84	42.66
29-Oct-13	1	33	20.5	1.5	1010.6	81	0	3	113.26	23.13	92242	1270.96	1744	109.53	3	0	3.99	26.84	42.66
30-Oct-13	1	39	22.4	1.8	1008.8	79	0	5	113.26	23.13	92242	1270.96	1744	109.53	4	0	3.99	26.84	42.66
31-Oct-13	1	20	22.4	1.7	1008.6	82	0	9.1	113.26	23.13	92242	1270.96	1744	109.53	5	0	3.99	26.84	42.66
1-Nov-13	1	36	22.9	1.6	1006.7	76	0	9.6	113.26	23.13	92242	1270.96	1744	109.53	6	0	3.99	26.84	42.66
2-Nov-13	1	42	24.7	4.3	1004.7	65	0	6.5	113.26	23.13	92242	1270.96	1744	109.53	7	0	3.99	26.84	42.66
3-Nov-13	1	36	24.9	4.9	1006.2	65	0	7.3	113.26	23.13	92242	1270.96	1744	109.53	1	0	3.99	26.84	42.66
4-Nov-13	1	37	22.7	3.3	1010.2	68	0	0	113.26	23.13	92242	1270.96	1744	109.53	2	0	3.99	26.84	42.66
5-Nov-13	1	29	20	2.5	1011.6	91	11.8	0	113.26	23.13	92242	1270.96	1744	109.53	3	0	3.99	26.84	42.66
6-Nov-13	1	32	22.3	2.7	1010.5	85	0	7.6	113.26	23.13	92242	1270.96	1744	109.53	4	0	3.99	26.84	42.66
7-Nov-13	1	22	22.5	1.7	1009.3	79	0	9.3	113.26	23.13	92242	1270.96	1744	109.53	5	0	3.99	26.84	42.66
8-Nov-13	1	35	23.1	1.6	1008.5	86	0	3.5	113.26	23.13	92242	1270.96	1744	109.53	6	0	3.99	26.84	42.66
9-Nov-13	1	28	23.3	2.1	1006.8	85	0	8.1	113.26	23.13	92242	1270.96	1744	109.53	7	0	3.99	26.84	42.66
10-Nov-13	1	43	24.7	1.8	1006.9	85	0.7	0	113.26	23.13	92242	1270.96	1744	109.53	1	0	3.99	26.84	42.66
11-Nov-13	1	33	24.9	2.7	1005.6	79	0	0.3	113.26	23.13	92242	1270.96	1744	109.53	2	0	3.99	26.84	42.66
12-Nov-13	1	38	20.6	4	1004.7	90	13.2	0	113.26	23.13	92242	1270.96	1744	109.53	3	0	3.99	26.84	42.66
13-Nov-13	1	40	15.8	4.6	1007.3	94	3.1	0	113.26	23.13	92242	1270.96	1744	109.53	4	0	3.99	26.84	42.66
14-Nov-13	1	32	16.7	3.2	1010.4	87	0.5	0	113.26	23.13	92242	1270.96	1744	109.53	5	0	3.99	26.84	42.66
15-Nov-13	1	51	18.3	3.1	1011.3	73	0	9.5	113.26	23.13	92242	1270.96	1744	109.53	6	0	3.99	26.84	42.66
16-Nov-13	1	37	18	2.7	1011.1	72	0	8.5	113.26	23.13	92242	1270.96	1744	109.53	7	0	3.99	26.84	42.66
17-Nov-13	1	52	18.2	2.6	1011.1	57	0	2.1	113.26	23.13	92242	1270.96	1744	109.53	1	0	3.99	26.84	42.66
18-Nov-13	1	42	17.3	2.1	1012.7	58	0	8.4	113.26	23.13	92242	1270.96	1744	109.53	2	0	3.99	26.84	42.66
19-Nov-13	1	38	16.9	2.1	1013.1	64	0	0.6	113.26	23.13	92242	1270.96	1744	109.53	3	0	3.99	26.84	42.66
20-Nov-13	1	37	16.6	1.5	1011.5	76	0	4	113.26	23.13	92242	1270.96	1744	109.53	4	0	3.99	26.84	42.66
21-Nov-13	1	28	17.6	1.5	1010.3	74	0	6.4	113.26	23.13	92242	1270.96	1744	109.53	5	0	3.99	26.84	42.66
22-Nov-13	1	21	19	1.9	1010.3	77	0.1	7.1	113.26	23.13	92242	1270.96	1744	109.53	6	0	3.99	26.84	42.66
23-Nov-13	1	31	20.1	1.3	1008.9	79	0	5.8	113.26	23.13	92242	1270.96	1744	109.53	7	0	3.99	26.84	42.66
24-Nov-13	1	30	19.5	4.5	1006.9	87	4.3	2.1	113.26	23.13	92242	1270.96	1744	109.53	1	0	3.99	26.84	42.66
25-Nov-13	1	26	15.1	2.4	1007.9	58	0	9.7	113.26	23.13	92242	1270.96	1744	109.53	2	0	3.99	26.84	42.66
26-Nov-13	1	26	15.4	2	1008.9	66	0	9	113.26	23.13	92242	1270.96	1744	109.53	3	0	3.99	26.84	42.66
27-Nov-13	1	24	14.7	3.7	1010.8	88	3.9	0	113.26	23.13	92242	1270.96	1744	109.53	4	0	3.99	26.84	42.66
28-Nov-13	1	21	12.6	3.4	1016.5	73	4.6	8.1	113.26	23.13	92242	1270.96	1744	109.53	5	0	3.99	26.84	42.66
29-Nov-13	1	22	10.4	2.4	1016.8	65	0	9.5	113.26	23.13	92242	1270.96	1744	109.53	6	0	3.99	26.84	42.66
30-Nov-13	1	16	11.4	1.6	1013.9	61	0	9	113.26	23.13	92242	1270.96	1744	109.53	7	0	3.99	26.84	42.66
1-Dec-13	1	29	13.4	1.9	1013.9	57	0	9.1	113.26	23.13	92242	1270.96	1744	109.53	1	0	3.99	26.84	42.66
2-Dec-13	1	27	12.5	2.5	1012.4	67	0	9.7	113.26	23.13	92242	1270.96	1744	109.53	2	0	3.99	26.84	42.66
3-Dec-13	1	19	13	2.1	1011.3	75	0	8.6	113.26	23.13	92242	1270.96	1744	109.53	3	0	3.99	26.84	42.66
4-Dec-13	1	22	15	2.8	1010.3	62	0	9.4	113.26	23.13	92242	1270.96	1744	109.53	4	0	3.99	26.84	42.66
5-Dec-13	1	26	12.8	2.2	1010.1	62	0	9.2	113.26	23.13	92242	1270.96	1744	109.53	5	0	3.99	26.84	42.66
6-Dec-13	1	17	13.3	2.9	1009.2	66	0	8.1	113.26	23.13	92242	1270.96	1744	109.53	6	0	3.99	26.84	42.66
7-Dec-13	1	21	14.1	1.8	1009.6	68	0	7.7	113.26	23.13	92242	1270.96	1744	109.53	7	0	3.99	26.84	42.66
8-Dec-13	1	25	15.2	1.9	1007.3	80	0	8.2	113.26	23.13	92242	1270.96	1744	109.53	1	0	3.99	26.84	42.66
9-Dec-13	1	30	19	3.8	1006.1	64	0	8.8	113.26	23.13	92242	1270.96	1744	109.53	2	0	3.99	26.84	42.66
10-Dec-13	1	30	16.3	2.8	1007.1	62	0	5	113.26	23.13	92242	1270.96	1744	109.53	3	0	3.99	26.84	42.66
11-Dec-13	1	14	15.5	3.3	1009.4	54	0	0	113.26	23.13	92242	1270.96	1744	109.53	4	0	3.99	26.84	42.66
12-Dec-13	1	20	12.9	1.7	1009.6	70	0.5	0	113.26	23.13	92242	1270.96	1744	109.53	5	0	3.99	26.84	42.66
13-Dec-13	1	20	14.1	3.1	1010.6	84	5.4	0	113.26	23.13	92242	1270.96	1744	109.53	6	0	3.99	26.84	42.66
14-Dec-13	1	15	13.5	3.5	1011.5	97	6.5	0	113.26	23.13	92242	1270.96	1744	109.53	7	0	3.99	26.84	42.66
15-Dec-13	1	20	12.8	2.9	1010	96	34.3	0	113.26	23.13	92242	1270.96	1744	109.53	1	0	3.99	26.84	42.66
16-Dec-13	1	21	9.6	5	1009	95	23.1	0	113.26	23.13	92242	1270.96	1744	109.53	2	0	3.99	26.84	42.66
17-Dec-13	1	16	9	4.7	1008.9	92	35.4	0	113.26	23.13	92242	1270.96	1744	109.53	3	0	3.99	26.84	42.66
18-Dec-13	1	17	9.3	5.3	1012.7	66	0	4.5	113.26	23.13	92242	1270.96	1744	109.53	4	0	3.99	26.84	42.66
19-Dec-13	1	33	9.2	4.7	1014.7	65	0	9	113.26	23.13	92242	1270.96	1744	109.53	5	0	3.99	26.84	42.66
20-Dec-13	1	25	10	3.4	1015.4	66	0	7.9	113.26	23.13	92242	1270.96	1744	109.53	6	0	3.99	26.84	42.66
21-Dec-13	1	24	10.8	4.6	1016.4	57	0	8.4	113.26	23.13	92242	1270.96	1744	109.53	7	0	3.99	26.84	42.66
22-Dec-13	1	25	8.5	3.2	1016.8	57	0	8.8	113.26	23.13	92242	1270.96	1744	109.53	1	0	3.99	26.84	42.66
23-Dec-13	1	31	10.6	2.7	1014.9	55	0	8.5	113.26	23.13	92242	1270.96	1744	109.53	2	0	3.99	26.84	42.66
24-Dec-13	1	20	10.5	3.7	1015.5	55	0	8.1	113.26	23.13	92242	1270.96	1744	109.53	3	0	3.99	26.84	42.66
25-Dec-13	1	28	11.8	2.9	1014.1	50	0	8	113.26	23.13	92242	1270.96	1744	109.53	4	0	3.99	26.84	42.66
26-Dec-13	1	20	11.3	4.9	1013.7	44	0	7.9	113.26	23.13	92242	1270.96	1744	109.53	5	0	3.99	26.84	42.66
27-Dec-13	1	25	10.8	3.9	1016.4	40	0	5	113.26	23.13	92242	1270.96	1744	109.53	6	0	3.99	26.84	42.66
28-Dec-13	1	20	7.5	3.8	1015.4	45	0	8.3	113.26	23.13	92242	1270.96	1744	109.53	7	0	3.99	26.84	42.66
29-Dec-13	1	27	8.3	2.7	1015	43	0	8.5	113.26	23.13	92242	1270.96	1744	109.53	1	0	3.99	26.84	42.66
30-Dec-13	1	30	8.7	2.5	1014.4	59	0	8.5	113.26	23.13	92242	1270.96	1744	109.53	2	0	3.99	26.84	42.66
31-Dec-13	1	22	10.1	2.3	1013.1	61	0	8.1	113.26	23.13	92242	1270.96	1744	109.53	3	0	3.99	26.84	42.66
1-Jan-09	2	2	7.2	2.9	1014	64	0	8.1	113.6	24.81	34967	283.02	154	103.86	5	1	6.25	29.08	10.72
2-Jan-09	2	7	5.7	2.9	1014	65	0	9.4	113.6	24.81	34967	283.02	154	103.86	6	1	6.25	29.08	10.72
3-Jan-09	2	7	6.6	2.9	1010.3	69	0	9	113.6	24.81	34967	283.02	154	103.86	7	1	6.25	29.08	10.72
4-Jan-09	2	5	9.9	2.2	1007	73	0	8.3	113.6	24.81	34967	283.02	154	103.86	1	0	6.25	29.08	10.72
5-Jan-09	2	2	10.5	2.4	1006.8	78	0	7.6	113.6	24.81	34967	283.02	154	103.86	2	0	6.25	29.08	10.72
6-Jan-09	2	0	10	2.5	1008	79	0	6.8	113.6	24.81	34967	283.02	154	103.86	3	0	6.25	29.08	10.72
7-Jan-09	2	2	7.9	3.4	1012.5	66	0	0	113.6	24.81	34967	283.02	154	103.86	4	0	6.25	29.08	10.72
8-Jan-09	2	0	7.7	5.1	1014.3	68	0	3.1	113.6	24.81	34967	283.02	154	103.86	5	0	6.25	29.08	10.72
9-Jan-09	2	4	8.1	3.8	1016.2	51	0	9.1	113.6	24.81	34967	283.02	154	103.86	6	0	6.25	29.08	10.72
10-Jan-09	2	2	4.8	2.3	1014.7	60	0	9.3	113.6	24.81	34967	283.02	154	103.86	7	0	6.25	29.08	10.72
11-Jan-09	2	3	4.6	2.4	1011.2	63	0	9.7	113.6	24.81	34967	283.02	154	103.86	1	0	6.25	29.08	10.72
12-Jan-09	2	0	6.6	3.2	1016.4	57	0	8.8	113.6	24.81	34967	283.02	154	103.86	2	0	6.25	29.08	10.72
13-Jan-09	2	3	5.5	3	1019	54	0	8.4	113.6	24.81	34967	283.02	154	103.86	3	0	6.25	29.08	10.72
14-Jan-09	2	0	5.2	2.8	1017	55	0	9.1	113.6	24.81	34967	283.02	154	103.86	4	0	6.25	29.08	10.72
15-Jan-09	2	1	6.4	2.7	1015.1	50	0	8.6	113.6	24.81	34967	283.02	154	103.86	5	0	6.25	29.08	10.72
16-Jan-09	2	1	6.9	2.7	1011.4	62	0	8.7	113.6	24.81	34967	283.02	154	103.86	6	0	6.25	29.08	10.72
17-Jan-09	2	2	9.9	2.5	1007.8	65	0	8.6	113.6	24.81	34967	283.02	154	103.86	7	0	6.25	29.08	10.72
18-Jan-09	2	0	12.7	2.1	1005.5	70	0	6.3	113.6	24.81	34967	283.02	154	103.86	1	0	6.25	29.08	10.72
19-Jan-09	2	0	15.8	2.7	1001.9	67	0	9.5	113.6	24.81	34967	283.02	154	103.86	2	0	6.25	29.08	10.72
20-Jan-09	2	0	15.7	3.2	1001.9	72	0	3.5	113.6	24.81	34967	283.02	154	103.86	3	0	6.25	29.08	10.72
21-Jan-09	2	1	13.4	1.9	1005.3	72	0.1	0	113.6	24.81	34967	283.02	154	103.86	4	0	6.25	29.08	10.72
22-Jan-09	2	0	12.4	1.8	1001.1	76	0.05	4.1	113.6	24.81	34967	283.02	154	103.86	5	0	6.25	29.08	10.72
23-Jan-09	2	0	10.9	5.1	1009.2	73	0	0	113.6	24.81	34967	283.02	154	103.86	6	0	6.25	29.08	10.72
24-Jan-09	2	0	4.6	4.2	1015.4	52	0.05	0	113.6	24.81	34967	283.02	154	103.86	7	0	6.25	29.08	10.72
25-Jan-09	2	1	5	1.6	1010.5	46	0.05	0	113.6	24.81	34967	283.02	154	103.86	1	1	6.25	29.08	10.72
26-Jan-09	2	0	3.9	1.9	1010	89	10.3	0	113.6	24.81	34967	283.02	154	103.86	2	1	6.25	29.08	10.72
27-Jan-09	2	0	4.8	1.4	1008.7	100	7.9	0	113.6	24.81	34967	283.02	154	103.86	3	1	6.25	29.08	10.72
28-Jan-09	2	1	6.8	0.6	1005.2	97	0.05	0	113.6	24.81	34967	283.02	154	103.86	4	1	6.25	29.08	10.72
29-Jan-09	2	3	8.5	0.9	1004.1	100	7.3	0	113.6	24.81	34967	283.02	154	103.86	5	1	6.25	29.08	10.72
30-Jan-09	2	0	10.6	2.6	1005.1	85	0	0	113.6	24.81	34967	283.02	154	103.86	6	1	6.25	29.08	10.72
31-Jan-09	2	1	10.4	2.4	1005.1	87	0	1.7	113.6	24.81	34967	283.02	154	103.86	7	1	6.25	29.08	10.72
1-Feb-09	2	1	13.7	2	1005.8	86	0	6.7	113.6	24.81	34967	283.02	154	103.86	1	0	6.25	29.08	10.72
2-Feb-09	2	1	16.9	3.2	1004.2	81	0	5.5	113.6	24.81	34967	283.02	154	103.86	2	0	6.25	29.08	10.72
3-Feb-09	2	0	17.4	1.7	1003.3	83	0	7.5	113.6	24.81	34967	283.02	154	103.86	3	0	6.25	29.08	10.72
4-Feb-09	2	0	17.2	1.6	1002.9	81	0	7.1	113.6	24.81	34967	283.02	154	103.86	4	0	6.25	29.08	10.72
5-Feb-09	2	1	18	1.9	1003.8	82	0	7.6	113.6	24.81	34967	283.02	154	103.86	5	0	6.25	29.08	10.72
6-Feb-09	2	1	17.4	2.6	1005	80	0	8.6	113.6	24.81	34967	283.02	154	103.86	6	0	6.25	29.08	10.72
7-Feb-09	2	0	16.4	1.8	1004.2	81	0	6	113.6	24.81	34967	283.02	154	103.86	7	0	6.25	29.08	10.72
8-Feb-09	2	0	17.4	1.8	1004.1	73	0	9.2	113.6	24.81	34967	283.02	154	103.86	1	0	6.25	29.08	10.72
9-Feb-09	2	1	16.7	1.5	1004.4	73	0	8.7	113.6	24.81	34967	283.02	154	103.86	2	0	6.25	29.08	10.72
10-Feb-09	2	2	16.5	2.6	1003.1	80	0	8.5	113.6	24.81	34967	283.02	154	103.86	3	0	6.25	29.08	10.72
11-Feb-09	2	0	19	4.5	998.3	72	0	8.5	113.6	24.81	34967	283.02	154	103.86	4	0	6.25	29.08	10.72
12-Feb-09	2	1	21.6	5.6	992.2	65	0	8.5	113.6	24.81	34967	283.02	154	103.86	5	0	6.25	29.08	10.72
13-Feb-09	2	3	24	7.1	990.2	71	0	7.2	113.6	24.81	34967	283.02	154	103.86	6	0	6.25	29.08	10.72
14-Feb-09	2	1	23.3	2.4	994.2	77	0	8.9	113.6	24.81	34967	283.02	154	103.86	7	0	6.25	29.08	10.72
15-Feb-09	2	1	21.9	3.3	996.7	91	0.05	1.5	113.6	24.81	34967	283.02	154	103.86	1	0	6.25	29.08	10.72
16-Feb-09	2	1	19.5	2.3	1000.7	85	0	0	113.6	24.81	34967	283.02	154	103.86	2	0	6.25	29.08	10.72
17-Feb-09	2	1	14.3	2	1004.9	89	0.6	0	113.6	24.81	34967	283.02	154	103.86	3	0	6.25	29.08	10.72
18-Feb-09	2	2	16.2	1.9	1002.5	88	0.3	4.2	113.6	24.81	34967	283.02	154	103.86	4	0	6.25	29.08	10.72
19-Feb-09	2	0	18.7	3.1	999.5	84	0	3.7	113.6	24.81	34967	283.02	154	103.86	5	0	6.25	29.08	10.72
20-Feb-09	2	1	12.1	3.4	1007.1	72	0.05	0.8	113.6	24.81	34967	283.02	154	103.86	6	0	6.25	29.08	10.72
21-Feb-09	2	0	14.3	1.5	1000.6	75	0.05	0	113.6	24.81	34967	283.02	154	103.86	7	0	6.25	29.08	10.72
22-Feb-09	2	0	20	5.6	994.6	96	1	0	113.6	24.81	34967	283.02	154	103.86	1	0	6.25	29.08	10.72
23-Feb-09	2	2	23.4	4.9	995.1	89	0.2	0.3	113.6	24.81	34967	283.02	154	103.86	2	0	6.25	29.08	10.72
24-Feb-09	2	1	25.9	5.8	995.5	71	0	7	113.6	24.81	34967	283.02	154	103.86	3	0	6.25	29.08	10.72
25-Feb-09	2	2	25.9	5.2	996.6	69	0	7.5	113.6	24.81	34967	283.02	154	103.86	4	0	6.25	29.08	10.72
26-Feb-09	2	1	22.4	2	998.9	74	0	0.6	113.6	24.81	34967	283.02	154	103.86	5	0	6.25	29.08	10.72
27-Feb-09	2	0	14.6	3.9	1002.7	74	0	0	113.6	24.81	34967	283.02	154	103.86	6	0	6.25	29.08	10.72
28-Feb-09	2	1	10	3.5	1006.2	85	0.2	0	113.6	24.81	34967	283.02	154	103.86	7	0	6.25	29.08	10.72
1-Mar-09	2	0	8.3	3.4	1008.7	96	0.8	0	113.6	24.81	34967	283.02	154	103.86	1	0	6.25	29.08	10.72
2-Mar-09	2	3	8.3	1.8	1007.6	99	5.9	0	113.6	24.81	34967	283.02	154	103.86	2	0	6.25	29.08	10.72
3-Mar-09	2	2	8.3	1.7	1005.6	99	1	0	113.6	24.81	34967	283.02	154	103.86	3	0	6.25	29.08	10.72
4-Mar-09	2	5	8.3	1.1	1001.2	100	5.3	0	113.6	24.81	34967	283.02	154	103.86	4	0	6.25	29.08	10.72
5-Mar-09	2	2	9.4	2.1	999.6	96	39.3	0	113.6	24.81	34967	283.02	154	103.86	5	0	6.25	29.08	10.72
6-Mar-09	2	0	9.4	3.5	1005.4	93	9.8	0	113.6	24.81	34967	283.02	154	103.86	6	0	6.25	29.08	10.72
7-Mar-09	2	2	9.5	2.3	1005.1	92	15.4	0.6	113.6	24.81	34967	283.02	154	103.86	7	0	6.25	29.08	10.72
8-Mar-09	2	2	9.9	1	1003.2	93	3.8	0	113.6	24.81	34967	283.02	154	103.86	1	0	6.25	29.08	10.72
9-Mar-09	2	0	13.1	2.3	1004.5	80	1.5	10.2	113.6	24.81	34967	283.02	154	103.86	2	0	6.25	29.08	10.72
10-Mar-09	2	2	11.2	1.5	1002.7	96	1.2	0	113.6	24.81	34967	283.02	154	103.86	3	0	6.25	29.08	10.72
11-Mar-09	2	1	13.2	1	1000.8	100	1.8	0	113.6	24.81	34967	283.02	154	103.86	4	0	6.25	29.08	10.72
12-Mar-09	2	1	16	0.6	999.5	100	0.4	0	113.6	24.81	34967	283.02	154	103.86	5	0	6.25	29.08	10.72
13-Mar-09	2	5	10.9	4.4	1007.6	96	8.2	0	113.6	24.81	34967	283.02	154	103.86	6	0	6.25	29.08	10.72
14-Mar-09	2	3	10.9	4.8	1011.1	67	0	10.8	113.6	24.81	34967	283.02	154	103.86	7	0	6.25	29.08	10.72
15-Mar-09	2	2	12.2	3.1	1005.3	70	0	10.7	113.6	24.81	34967	283.02	154	103.86	1	0	6.25	29.08	10.72
16-Mar-09	2	2	14.9	3	1002	74	0	10.1	113.6	24.81	34967	283.02	154	103.86	2	0	6.25	29.08	10.72
17-Mar-09	2	3	19.6	3.6	997.8	75	0	6.4	113.6	24.81	34967	283.02	154	103.86	3	0	6.25	29.08	10.72
18-Mar-09	2	3	23	7.2	996.1	70	0	2.8	113.6	24.81	34967	283.02	154	103.86	4	0	6.25	29.08	10.72
19-Mar-09	2	2	24	3.4	996.3	80	0	4.1	113.6	24.81	34967	283.02	154	103.86	5	0	6.25	29.08	10.72
20-Mar-09	2	5	23.4	2.4	996.8	86	0.05	0	113.6	24.81	34967	283.02	154	103.86	6	0	6.25	29.08	10.72
21-Mar-09	2	5	24.1	6.7	994.2	89	0.7	1	113.6	24.81	34967	283.02	154	103.86	7	0	6.25	29.08	10.72
22-Mar-09	2	8	26.6	6.6	994.2	78	0	5.9	113.6	24.81	34967	283.02	154	103.86	1	0	6.25	29.08	10.72
23-Mar-09	2	5	24.7	3.6	995.8	91	0.7	1.5	113.6	24.81	34967	283.02	154	103.86	2	0	6.25	29.08	10.72
24-Mar-09	2	6	16.2	2.3	1001.6	80	1.2	0	113.6	24.81	34967	283.02	154	103.86	3	0	6.25	29.08	10.72
25-Mar-09	2	3	15.5	2.7	1004.3	72	0	2.2	113.6	24.81	34967	283.02	154	103.86	4	0	6.25	29.08	10.72
26-Mar-09	2	10	15.5	1.3	1002.1	86	0.05	0	113.6	24.81	34967	283.02	154	103.86	5	0	6.25	29.08	10.72
27-Mar-09	2	10	16.1	0.7	1000	100	7.6	0	113.6	24.81	34967	283.02	154	103.86	6	0	6.25	29.08	10.72
28-Mar-09	2	11	18	1.2	998.1	98	15.8	0	113.6	24.81	34967	283.02	154	103.86	7	0	6.25	29.08	10.72
29-Mar-09	2	15	14.6	3.3	1003.6	86	5.9	0.8	113.6	24.81	34967	283.02	154	103.86	1	0	6.25	29.08	10.72
30-Mar-09	2	19	12.9	1.9	1005.9	87	6	0	113.6	24.81	34967	283.02	154	103.86	2	0	6.25	29.08	10.72
31-Mar-09	2	19	14.1	2.5	1006.8	85	1.1	0	113.6	24.81	34967	283.02	154	103.86	3	0	6.25	29.08	10.72
1-Apr-09	2	22	14.6	2.3	1008	88	2.3	0	113.6	24.81	34967	283.02	154	103.86	4	0	6.25	29.08	10.72
2-Apr-09	2	23	13.5	1.5	1006.5	96	2.2	0	113.6	24.81	34967	283.02	154	103.86	5	0	6.25	29.08	10.72
3-Apr-09	2	18	14.3	0.6	1004.1	99	2.8	0	113.6	24.81	34967	283.02	154	103.86	6	0	6.25	29.08	10.72
4-Apr-09	2	16	16.6	1.1	1002.7	100	13.1	0	113.6	24.81	34967	283.02	154	103.86	7	1	6.25	29.08	10.72
5-Apr-09	2	10	15	2.8	1004.3	93	8.4	0	113.6	24.81	34967	283.02	154	103.86	1	1	6.25	29.08	10.72
6-Apr-09	2	17	15.1	1	1003.3	90	2.2	0	113.6	24.81	34967	283.02	154	103.86	2	1	6.25	29.08	10.72
7-Apr-09	2	14	18.1	1.5	1001.8	82	0.1	7.4	113.6	24.81	34967	283.02	154	103.86	3	0	6.25	29.08	10.72
8-Apr-09	2	22	18.1	1.7	1002.6	87	0.05	1.9	113.6	24.81	34967	283.02	154	103.86	4	0	6.25	29.08	10.72
9-Apr-09	2	16	17	1.8	1003.6	98	10.1	0	113.6	24.81	34967	283.02	154	103.86	5	0	6.25	29.08	10.72
10-Apr-09	2	14	18.1	1.5	1002.1	92	29.4	0	113.6	24.81	34967	283.02	154	103.86	6	0	6.25	29.08	10.72
11-Apr-09	2	14	20.6	2.7	999.3	82	0	0.8	113.6	24.81	34967	283.02	154	103.86	7	0	6.25	29.08	10.72
12-Apr-09	2	22	21.5	2.2	996.9	81	8.2	0.5	113.6	24.81	34967	283.02	154	103.86	1	0	6.25	29.08	10.72
13-Apr-09	2	14	20.7	1.8	993.4	97	2.5	0.7	113.6	24.81	34967	283.02	154	103.86	2	0	6.25	29.08	10.72
14-Apr-09	2	14	22.3	2.8	993.8	80	0	7	113.6	24.81	34967	283.02	154	103.86	3	0	6.25	29.08	10.72
15-Apr-09	2	16	22.7	3	994.3	86	0.05	5.6	113.6	24.81	34967	283.02	154	103.86	4	0	6.25	29.08	10.72
16-Apr-09	2	13	22.3	4.2	990.9	88	0.05	3.1	113.6	24.81	34967	283.02	154	103.86	5	0	6.25	29.08	10.72
17-Apr-09	2	10	23.5	2.1	992.5	77	0	7.6	113.6	24.81	34967	283.02	154	103.86	6	0	6.25	29.08	10.72
18-Apr-09	2	28	21.3	2.1	994.6	94	8.3	1.9	113.6	24.81	34967	283.02	154	103.86	7	0	6.25	29.08	10.72
19-Apr-09	2	23	22.5	3.1	989.2	100	15.5	0	113.6	24.81	34967	283.02	154	103.86	1	0	6.25	29.08	10.72
20-Apr-09	2	28	24.7	3.1	991.4	63	2.6	9.8	113.6	24.81	34967	283.02	154	103.86	2	0	6.25	29.08	10.72
21-Apr-09	2	21	22.8	2.7	993.5	73	0	10	113.6	24.81	34967	283.02	154	103.86	3	0	6.25	29.08	10.72
22-Apr-09	2	20	24.8	1.9	994.5	71	0	6.2	113.6	24.81	34967	283.02	154	103.86	4	0	6.25	29.08	10.72
23-Apr-09	2	30	23.2	2.5	995.3	86	0.05	0	113.6	24.81	34967	283.02	154	103.86	5	0	6.25	29.08	10.72
24-Apr-09	2	21	22.8	2.3	994.2	98	4.3	0	113.6	24.81	34967	283.02	154	103.86	6	0	6.25	29.08	10.72
25-Apr-09	2	13	18.4	3.6	1000.6	93	64.9	0	113.6	24.81	34967	283.02	154	103.86	7	0	6.25	29.08	10.72
26-Apr-09	2	14	20.1	1.9	1002.3	68	0	9.6	113.6	24.81	34967	283.02	154	103.86	1	0	6.25	29.08	10.72
27-Apr-09	2	18	20.1	2.5	1001.3	70	0	9.1	113.6	24.81	34967	283.02	154	103.86	2	0	6.25	29.08	10.72
28-Apr-09	2	14	20.8	1.5	1001.9	72	0	4	113.6	24.81	34967	283.02	154	103.86	3	0	6.25	29.08	10.72
29-Apr-09	2	17	21.5	2	1001.6	74	0.05	3	113.6	24.81	34967	283.02	154	103.86	4	0	6.25	29.08	10.72
30-Apr-09	2	9	20.3	1.7	1001.9	87	5.8	3.5	113.6	24.81	34967	283.02	154	103.86	5	0	6.25	29.08	10.72
1-May-09	2	19	23.8	1.7	1000.9	79	0	7	113.6	24.81	34967	283.02	154	103.86	6	1	6.25	29.08	10.72
2-May-09	2	13	25	2.6	1000	68	0	8.8	113.6	24.81	34967	283.02	154	103.86	7	1	6.25	29.08	10.72
3-May-09	2	10	21.8	2.4	1001.6	82	4	2.2	113.6	24.81	34967	283.02	154	103.86	1	1	6.25	29.08	10.72
4-May-09	2	15	22.1	2.8	1000	77	0	10.2	113.6	24.81	34967	283.02	154	103.86	2	0	6.25	29.08	10.72
5-May-09	2	18	23.2	2.4	998.5	73	0	11.5	113.6	24.81	34967	283.02	154	103.86	3	0	6.25	29.08	10.72
6-May-09	2	4	24.9	2	997	65	0	8.5	113.6	24.81	34967	283.02	154	103.86	4	0	6.25	29.08	10.72
7-May-09	2	17	24.5	1.8	995.8	73	0.1	3.6	113.6	24.81	34967	283.02	154	103.86	5	0	6.25	29.08	10.72
8-May-09	2	14	24	2.8	995.5	62	0	11.4	113.6	24.81	34967	283.02	154	103.86	6	0	6.25	29.08	10.72
9-May-09	2	7	25	4.2	995.2	63	0	11.1	113.6	24.81	34967	283.02	154	103.86	7	0	6.25	29.08	10.72
10-May-09	2	10	25.8	4.1	995.6	67	0	5.4	113.6	24.81	34967	283.02	154	103.86	1	0	6.25	29.08	10.72
11-May-09	2	15	27.7	4.7	995.6	68	0	8.6	113.6	24.81	34967	283.02	154	103.86	2	0	6.25	29.08	10.72
12-May-09	2	9	28.6	2.8	995.6	68	0	10.4	113.6	24.81	34967	283.02	154	103.86	3	0	6.25	29.08	10.72
13-May-09	2	6	26	2.1	995.2	88	17.7	4.5	113.6	24.81	34967	283.02	154	103.86	4	0	6.25	29.08	10.72
14-May-09	2	5	26	2.5	996.4	80	0	7.2	113.6	24.81	34967	283.02	154	103.86	5	0	6.25	29.08	10.72
15-May-09	2	5	26.3	4.3	997.5	70	0	11.2	113.6	24.81	34967	283.02	154	103.86	6	0	6.25	29.08	10.72
16-May-09	2	10	24.9	3.4	997.3	84	0.05	1.5	113.6	24.81	34967	283.02	154	103.86	7	0	6.25	29.08	10.72
17-May-09	2	13	23.4	1.5	997.3	100	23.2	0	113.6	24.81	34967	283.02	154	103.86	1	0	6.25	29.08	10.72
18-May-09	2	12	21.3	0.8	996.9	98	13.7	0	113.6	24.81	34967	283.02	154	103.86	2	0	6.25	29.08	10.72
19-May-09	2	6	21.5	0.7	995.1	100	49	0	113.6	24.81	34967	283.02	154	103.86	3	0	6.25	29.08	10.72
20-May-09	2	13	23.7	2.9	992.5	95	25.7	0	113.6	24.81	34967	283.02	154	103.86	4	0	6.25	29.08	10.72
21-May-09	2	9	23.9	1.4	996.3	90	0	2.4	113.6	24.81	34967	283.02	154	103.86	5	0	6.25	29.08	10.72
22-May-09	2	7	24.4	1	997.5	100	12.5	0	113.6	24.81	34967	283.02	154	103.86	6	0	6.25	29.08	10.72
23-May-09	2	10	23.7	0.8	996.6	98	3.1	0	113.6	24.81	34967	283.02	154	103.86	7	0	6.25	29.08	10.72
24-May-09	2	15	24.6	1.2	995.3	97	7.7	0	113.6	24.81	34967	283.02	154	103.86	1	0	6.25	29.08	10.72
25-May-09	2	9	24.4	1.5	995.6	97	19.8	0	113.6	24.81	34967	283.02	154	103.86	2	0	6.25	29.08	10.72
26-May-09	2	11	25.9	1.6	994.5	88	0.4	5.1	113.6	24.81	34967	283.02	154	103.86	3	0	6.25	29.08	10.72
27-May-09	2	12	24.6	1.5	993	90	4.9	0	113.6	24.81	34967	283.02	154	103.86	4	0	6.25	29.08	10.72
28-May-09	2	17	23.1	1.1	994.5	93	0.7	0	113.6	24.81	34967	283.02	154	103.86	5	1	6.25	29.08	10.72
29-May-09	2	7	20.8	3.2	998.6	86	7.7	0	113.6	24.81	34967	283.02	154	103.86	6	1	6.25	29.08	10.72
30-May-09	2	18	23.3	1.5	997.5	77	0	8.5	113.6	24.81	34967	283.02	154	103.86	7	1	6.25	29.08	10.72
31-May-09	2	17	24.9	1.9	994.7	72	0	7.1	113.6	24.81	34967	283.02	154	103.86	1	0	6.25	29.08	10.72
1-Jun-09	2	12	25.5	2.1	991	74	0	0.9	113.6	24.81	34967	283.02	154	103.86	2	0	6.25	29.08	10.72
2-Jun-09	2	14	26.4	4.6	988.3	68	0	3.5	113.6	24.81	34967	283.02	154	103.86	3	0	6.25	29.08	10.72
3-Jun-09	2	4	23.4	1.6	986.6	93	119.9	0	113.6	24.81	34967	283.02	154	103.86	4	0	6.25	29.08	10.72
4-Jun-09	2	9	24.5	1.9	986.8	78	0.05	8.4	113.6	24.81	34967	283.02	154	103.86	5	0	6.25	29.08	10.72
5-Jun-09	2	8	25.3	2.1	988.9	74	0	11	113.6	24.81	34967	283.02	154	103.86	6	0	6.25	29.08	10.72
6-Jun-09	2	13	27.3	2.4	988.7	63	0	11.2	113.6	24.81	34967	283.02	154	103.86	7	0	6.25	29.08	10.72
7-Jun-09	2	9	27.2	2.9	989.9	69	0.05	9.2	113.6	24.81	34967	283.02	154	103.86	1	0	6.25	29.08	10.72
8-Jun-09	2	9	26.8	2.8	991.2	72	0.05	1.2	113.6	24.81	34967	283.02	154	103.86	2	0	6.25	29.08	10.72
9-Jun-09	2	4	26.7	2.7	992	81	1.6	2.1	113.6	24.81	34967	283.02	154	103.86	3	0	6.25	29.08	10.72
10-Jun-09	2	9	25.7	2.1	992	90	27.2	0.3	113.6	24.81	34967	283.02	154	103.86	4	0	6.25	29.08	10.72
11-Jun-09	2	8	25.1	1.5	991	92	14.7	0	113.6	24.81	34967	283.02	154	103.86	5	0	6.25	29.08	10.72
12-Jun-09	2	5	26.3	3	990.2	84	0.7	2.5	113.6	24.81	34967	283.02	154	103.86	6	0	6.25	29.08	10.72
13-Jun-09	2	11	25.7	1	991.2	91	2.4	0.9	113.6	24.81	34967	283.02	154	103.86	7	0	6.25	29.08	10.72
14-Jun-09	2	6	26	1.6	991.6	88	77.7	2.7	113.6	24.81	34967	283.02	154	103.86	1	0	6.25	29.08	10.72
15-Jun-09	2	7	25.6	1.7	991.7	90	0.05	1.1	113.6	24.81	34967	283.02	154	103.86	2	0	6.25	29.08	10.72
16-Jun-09	2	13	26.4	0.9	992.9	85	1.7	3.5	113.6	24.81	34967	283.02	154	103.86	3	0	6.25	29.08	10.72
17-Jun-09	2	10	27.5	1.9	992.8	79	0.7	6.7	113.6	24.81	34967	283.02	154	103.86	4	0	6.25	29.08	10.72
18-Jun-09	2	8	28.9	2.4	989.9	73	0	11	113.6	24.81	34967	283.02	154	103.86	5	0	6.25	29.08	10.72
19-Jun-09	2	17	29.5	2.4	988.1	73	0	11.1	113.6	24.81	34967	283.02	154	103.86	6	0	6.25	29.08	10.72
20-Jun-09	2	16	28.6	1.6	988	83	5.6	5.9	113.6	24.81	34967	283.02	154	103.86	7	0	6.25	29.08	10.72
21-Jun-09	2	9	28	2	987.2	83	0.05	8.3	113.6	24.81	34967	283.02	154	103.86	1	0	6.25	29.08	10.72
22-Jun-09	2	5	26.6	2	987.9	87	5.3	4.1	113.6	24.81	34967	283.02	154	103.86	2	0	6.25	29.08	10.72
[truncated: 12,609 more rows]
